# Supplementary material for: Global invasive alien plant management lists: Assessing current practices and adapting to new demands
Source: Plant Divers. 2024 Nov 14;47(4):666–80. doi: 10.1016/j.pld.2024.11.002 (PMC12302625; doi:10.1016/j.pld.2024.11.002)
Supplement: Multimedia component 2 [file mmc2.xlsx]

## Sheet: Sheet1
Table S2 Invasive alien plants in management lists from 24 countries worldwide*
Country	Family	Genus	Species
Argentina	Aizoaceae	Carpobrotus	Carpobrotus edulis
Argentina	Aizoaceae	Mesembryanthemum	Mesembryanthemum nodiflorum
Argentina	Amaranthaceae	Amaranthus	Amaranthus thunbergii
Argentina	Amaranthaceae	Atriplex	Atriplex rosea
Argentina	Amaranthaceae	Atriplex	Atriplex sagittata
Argentina	Amaranthaceae	Atriplex	Atriplex semibaccata
Argentina	Amaranthaceae	Bassia	Bassia scoparia
Argentina	Amaranthaceae	Chenopodium	Chenopodium album
Argentina	Amaranthaceae	Chenopodium	Chenopodium carnosulum
Argentina	Amaranthaceae	Salsola	Salsola kali
Argentina	Amaranthaceae	Soda	Soda inermis
Argentina	Amaryllidaceae	Allium	Allium triquetrum
Argentina	Amaryllidaceae	Amaryllis	Amaryllis belladonna
Argentina	Amaryllidaceae	Crinum	Crinum × powellii
Argentina	Amaryllidaceae	Crinum	Crinum asiaticum
Argentina	Amaryllidaceae	Leucojum	Leucojum aestivum
Argentina	Amaryllidaceae	Narcissus	Narcissus poeticus
Argentina	Amaryllidaceae	Narcissus	Narcissus tazetta
Argentina	Anacardiaceae	Schinus	Schinus molle
Argentina	Apiaceae	Ammi	Ammi majus
Argentina	Apiaceae	Anthriscus	Anthriscus caucalis
Argentina	Apiaceae	Bupleurum	Bupleurum tenuissimum
Argentina	Apiaceae	Conium	Conium maculatum
Argentina	Apiaceae	Foeniculum	Foeniculum vulgare
Argentina	Apiaceae	Oenanthe	Oenanthe crocata
Argentina	Apiaceae	Pastinaca	Pastinaca sativa
Argentina	Apiaceae	Torilis	Torilis nodosa
Argentina	Apiaceae	Visnaga	Visnaga daucoides
Argentina	Apocynaceae	Vinca	Vinca major
Argentina	Araceae	Arum	Arum italicum
Argentina	Araliaceae	Hedera	Hedera helix
Argentina	Arecaceae	Phoenix	Phoenix canariensis
Argentina	Asteraceae	Achillea	Achillea millefolium
Argentina	Asteraceae	Anthemis	Anthemis cotula
Argentina	Asteraceae	Arctium	Arctium minus
Argentina	Asteraceae	Artemisia	Artemisia absinthium
Argentina	Asteraceae	Artemisia	Artemisia annua
Argentina	Asteraceae	Artemisia	Artemisia caruifolia
Argentina	Asteraceae	Artemisia	Artemisia verlotiorum
Argentina	Asteraceae	Bellis	Bellis perennis
Argentina	Asteraceae	Carduus	Carduus acanthoides
Argentina	Asteraceae	Carduus	Carduus nutans
Argentina	Asteraceae	Carduus	Carduus nutans subsp. leiophyllus
Argentina	Asteraceae	Carduus	Carduus pycnocephalus
Argentina	Asteraceae	Carduus	Carduus tenuiflorus
Argentina	Asteraceae	Carthamus	Carthamus lanatus
Argentina	Asteraceae	Carthamus	Carthamus tinctorius
Argentina	Asteraceae	Centaurea	Centaurea bofilliana
Argentina	Asteraceae	Centaurea	Centaurea calcitrapa
Argentina	Asteraceae	Centaurea	Centaurea jacea
Argentina	Asteraceae	Centaurea	Centaurea melitensis
Argentina	Asteraceae	Centaurea	Centaurea solstitialis
Argentina	Asteraceae	Chondrilla	Chondrilla juncea
Argentina	Asteraceae	Cirsium	Cirsium vulgare
Argentina	Asteraceae	Cotula	Cotula australis
Argentina	Asteraceae	Cotula	Cotula coronopifolia
Argentina	Asteraceae	Crepis	Crepis capillaris
Argentina	Asteraceae	Crepis	Crepis foetida
Argentina	Asteraceae	Crepis	Crepis setosa
Argentina	Asteraceae	Crepis	Crepis vesicaria
Argentina	Asteraceae	Cynara	Cynara cardunculus
Argentina	Asteraceae	Dahlia	Dahlia spp.
Argentina	Asteraceae	Emilia	Emilia fosbergii
Argentina	Asteraceae	Erigeron	Erigeron laevigatus
Argentina	Asteraceae	Hedypnois	Hedypnois cretica
Argentina	Asteraceae	Helminthotheca	Helminthotheca echioides
Argentina	Asteraceae	Heterotheca	Heterotheca subaxillaris
Argentina	Asteraceae	Hypochaeris	Hypochaeris glabra
Argentina	Asteraceae	Hypochaeris	Hypochaeris radicata
Argentina	Asteraceae	Lactuca	Lactuca serriola
Argentina	Asteraceae	Lapsana	Lapsana communis
Argentina	Asteraceae	Leucanthemum	Leucanthemum vulgare
Argentina	Asteraceae	Matricaria	Matricaria chamomilla
Argentina	Asteraceae	Matricaria	Matricaria discoidea
Argentina	Asteraceae	Onopordum	Onopordum acanthium
Argentina	Asteraceae	Pilosella	Pilosella officinarum
Argentina	Asteraceae	Pilosella	Pilosella piloselloides subsp. praealta
Argentina	Asteraceae	Rhaponticum	Rhaponticum repens
Argentina	Asteraceae	Senecio	Senecio madagascariensis
Argentina	Asteraceae	Senecio	Senecio sylvaticus
Argentina	Asteraceae	Senecio	Senecio vulgaris
Argentina	Asteraceae	Silybum	Silybum marianum
Argentina	Asteraceae	Sonchus	Sonchus asper
Argentina	Asteraceae	Sonchus	Sonchus oleraceus
Argentina	Asteraceae	Tanacetum	Tanacetum parthenium
Argentina	Asteraceae	Tanacetum	Tanacetum vulgare
Argentina	Asteraceae	Taraxacum	Taraxacum officinale
Argentina	Asteraceae	Thymophylla	Thymophylla pentachaeta
Argentina	Asteraceae	Tithonia	Tithonia tubaeformis
Argentina	Asteraceae	Tragopogon	Tragopogon dubius
Argentina	Asteraceae	Tragopogon	Tragopogon porrifolius
Argentina	Asteraceae	Tripleurospermum	Tripleurospermum inodorum
Argentina	Betulaceae	Betula	Betula pendula
Argentina	Boraginaceae	Anchusa	Anchusa officinalis
Argentina	Boraginaceae	Borago	Borago officinalis
Argentina	Boraginaceae	Buglossoides	Buglossoides arvensis
Argentina	Boraginaceae	Cynoglossum	Cynoglossum amabile
Argentina	Boraginaceae	Cynoglossum	Cynoglossum creticum
Argentina	Boraginaceae	Echium	Echium plantagineum
Argentina	Boraginaceae	Echium	Echium vulgare
Argentina	Boraginaceae	Myosotis	Myosotis discolor
Argentina	Boraginaceae	Myosotis	Myosotis scorpioides
Argentina	Boraginaceae	Myosotis	Myosotis stricta
Argentina	Boraginaceae	Myosotis	Myosotis verna
Argentina	Brassicaceae	Aethionema	Aethionema saxatile
Argentina	Brassicaceae	Alyssum	Alyssum alyssoides
Argentina	Brassicaceae	Arabis	Arabis paniculata
Argentina	Brassicaceae	Brassica	Brassica juncea
Argentina	Brassicaceae	Brassica	Brassica rapa
Argentina	Brassicaceae	Capsella	Capsella bursa-pastoris
Argentina	Brassicaceae	Cardamine	Cardamine africana
Argentina	Brassicaceae	Cardamine	Cardamine hirsuta
Argentina	Brassicaceae	Chorispora	Chorispora tenella
Argentina	Brassicaceae	Diplotaxis	Diplotaxis muralis
Argentina	Brassicaceae	Diplotaxis	Diplotaxis tenuifolia
Argentina	Brassicaceae	Draba	Draba verna
Argentina	Brassicaceae	Erysimum	Erysimum repandum
Argentina	Brassicaceae	Hirschfeldia	Hirschfeldia incana
Argentina	Brassicaceae	Hornungia	Hornungia procumbens
Argentina	Brassicaceae	Lepidium	Lepidium draba
Argentina	Brassicaceae	Lepidium	Lepidium perfoliatum
Argentina	Brassicaceae	Mutarda	Mutarda nigra
Argentina	Brassicaceae	Nasturtium	Nasturtium officinale
Argentina	Brassicaceae	Neslia	Neslia paniculata
Argentina	Brassicaceae	Raphanus	Raphanus raphanistrum
Argentina	Brassicaceae	Rapistrum	Rapistrum rugosum
Argentina	Brassicaceae	Rorippa	Rorippa palustris
Argentina	Brassicaceae	Rorippa	Rorippa sylvestris
Argentina	Brassicaceae	Sisymbrium	Sisymbrium altissimum
Argentina	Brassicaceae	Sisymbrium	Sisymbrium irio
Argentina	Brassicaceae	Sisymbrium	Sisymbrium officinale
Argentina	Brassicaceae	Sisymbrium	Sisymbrium orientale
Argentina	Cactaceae	Cylindropuntia	Cylindropuntia imbricata
Argentina	Cactaceae	Opuntia	Opuntia ficus-indica
Argentina	Caprifoliaceae	Dipsacus	Dipsacus fullonum
Argentina	Caprifoliaceae	Dipsacus	Dipsacus sativus
Argentina	Caprifoliaceae	Knautia	Knautia arvensis
Argentina	Caprifoliaceae	Lonicera	Lonicera japonica
Argentina	Caryophyllaceae	Arenaria	Arenaria serpyllifolia
Argentina	Caryophyllaceae	Atocion	Atocion armeria
Argentina	Caryophyllaceae	Cerastium	Cerastium arvense
Argentina	Caryophyllaceae	Cerastium	Cerastium fontanum
Argentina	Caryophyllaceae	Cerastium	Cerastium glomeratum
Argentina	Caryophyllaceae	Herniaria	Herniaria cinerea
Argentina	Caryophyllaceae	Herniaria	Herniaria hirsuta
Argentina	Caryophyllaceae	Holosteum	Holosteum umbellatum
Argentina	Caryophyllaceae	Petrorhagia	Petrorhagia nanteuilii
Argentina	Caryophyllaceae	Sagina	Sagina procumbens
Argentina	Caryophyllaceae	Saponaria	Saponaria officinalis
Argentina	Caryophyllaceae	Scleranthus	Scleranthus annuus
Argentina	Caryophyllaceae	Silene	Silene antirrhina
Argentina	Caryophyllaceae	Silene	Silene gallica
Argentina	Caryophyllaceae	Silene	Silene latifolia subsp. alba
Argentina	Caryophyllaceae	Silene	Silene vulgaris
Argentina	Caryophyllaceae	Spergula	Spergula arvensis
Argentina	Caryophyllaceae	Stellaria	Stellaria media
Argentina	Convolvulaceae	Calystegia	Calystegia sepium
Argentina	Convolvulaceae	Convolvulus	Convolvulus arvensis
Argentina	Convolvulaceae	Cuscuta	Cuscuta indecora
Argentina	Crassulaceae	Sedum	Sedum acre
Argentina	Cucurbitaceae	Cucumis	Cucumis anguria
Argentina	Cucurbitaceae	Lagenaria	Lagenaria siceraria
Argentina	Cucurbitaceae	Luffa	Luffa aegyptiaca
Argentina	Cupressaceae	Cupressus	Cupressus sempervirens
Argentina	Cupressaceae	Juniperus	Juniperus communis
Argentina	Cupressaceae	Juniperus	Juniperus virginiana
Argentina	Cyperaceae	Amphiscirpus	Amphiscirpus nevadensis
Argentina	Elaeagnaceae	Elaeagnus	Elaeagnus angustifolia
Argentina	Euphorbiaceae	Croton	Croton microcarpus
Argentina	Euphorbiaceae	Euphorbia	Euphorbia fischeriana
Argentina	Euphorbiaceae	Euphorbia	Euphorbia platyphyllos
Argentina	Euphorbiaceae	Ricinus	Ricinus communis
Argentina	Fabaceae	Acacia	Acacia dealbata
Argentina	Fabaceae	Acacia	Acacia longifolia
Argentina	Fabaceae	Acacia	Acacia mearnsii
Argentina	Fabaceae	Acacia	Acacia melanoxylon
Argentina	Fabaceae	Acacia	Acacia saligna
Argentina	Fabaceae	Amorpha	Amorpha fruticosa
Argentina	Fabaceae	Canavalia	Canavalia ensiformis
Argentina	Fabaceae	Cytisus	Cytisus scoparius
Argentina	Fabaceae	Genista	Genista monspessulana
Argentina	Fabaceae	Gleditsia	Gleditsia triacanthos
Argentina	Fabaceae	Laburnum	Laburnum anagyroides
Argentina	Fabaceae	Lathyrus	Lathyrus latifolius
Argentina	Fabaceae	Lotus	Lotus pedunculatus
Argentina	Fabaceae	Lotus	Lotus tenuis
Argentina	Fabaceae	Lupinus	Lupinus polyphyllus
Argentina	Fabaceae	Medicago	Medicago lupulina
Argentina	Fabaceae	Medicago	Medicago minima
Argentina	Fabaceae	Medicago	Medicago polymorpha
Argentina	Fabaceae	Melilotus	Melilotus albus
Argentina	Fabaceae	Melilotus	Melilotus indicus
Argentina	Fabaceae	Melilotus	Melilotus officinalis
Argentina	Fabaceae	Robinia	Robinia pseudoacacia
Argentina	Fabaceae	Senna	Senna spectabilis
Argentina	Fabaceae	Spartium	Spartium junceum
Argentina	Fabaceae	Trifolium	Trifolium arvense
Argentina	Fabaceae	Trifolium	Trifolium aureum
Argentina	Fabaceae	Trifolium	Trifolium campestre
Argentina	Fabaceae	Trifolium	Trifolium dubium
Argentina	Fabaceae	Trifolium	Trifolium hybridum
Argentina	Fabaceae	Trifolium	Trifolium pratense
Argentina	Fabaceae	Trifolium	Trifolium repens
Argentina	Fabaceae	Ulex	Ulex europaeus
Argentina	Fabaceae	Vicia	Vicia benghalensis
Argentina	Fabaceae	Vicia	Vicia hirsuta
Argentina	Fagaceae	Quercus	Quercus robur
Argentina	Frankeniaceae	Frankenia	Frankenia pulverulenta
Argentina	Gentianaceae	Centaurium	Centaurium pulchellum
Argentina	Geraniaceae	Erodium	Erodium cicutarium
Argentina	Geraniaceae	Erodium	Erodium malacoides
Argentina	Geraniaceae	Erodium	Erodium moschatum
Argentina	Geraniaceae	Geranium	Geranium dissectum
Argentina	Geraniaceae	Geranium	Geranium molle
Argentina	Geraniaceae	Geranium	Geranium pusillum
Argentina	Hypericaceae	Hypericum	Hypericum perforatum
Argentina	Iridaceae	Gladiolus	Gladiolus spp.
Argentina	Iridaceae	Iris	Iris pseudacorus
Argentina	Lamiaceae	Lamium	Lamium amplexicaule
Argentina	Lamiaceae	Marrubium	Marrubium vulgare
Argentina	Lamiaceae	Melissa	Melissa officinalis
Argentina	Lamiaceae	Mentha	Mentha × piperita
Argentina	Lamiaceae	Mentha	Mentha × rotundifolia
Argentina	Lamiaceae	Mentha	Mentha aquatica
Argentina	Lamiaceae	Mentha	Mentha pulegium
Argentina	Lamiaceae	Prunella	Prunella vulgaris
Argentina	Lamiaceae	Salvia	Salvia verbenaca
Argentina	Lamiaceae	Stachys	Stachys arvensis
Argentina	Lauraceae	Laurus	Laurus nobilis
Argentina	Linaceae	Linum	Linum catharticum
Argentina	Linaceae	Linum	Linum littorale
Argentina	Malvaceae	Malva	Malva cathayensis
Argentina	Malvaceae	Malva	Malva moschata
Argentina	Malvaceae	Malva	Malva neglecta
Argentina	Malvaceae	Malva	Malva parviflora
Argentina	Meliaceae	Melia	Melia azedarach
Argentina	Moraceae	Broussonetia	Broussonetia papyrifera
Argentina	Moraceae	Morus	Morus alba
Argentina	Myrtaceae	Eucalyptus	Eucalyptus camaldulensis
Argentina	Myrtaceae	Eucalyptus	Eucalyptus globulus
Argentina	Myrtaceae	Eucalyptus	Eucalyptus viminalis
Argentina	Nyctaginaceae	Boerhavia	Boerhavia diffusa
Argentina	Nyctaginaceae	Mirabilis	Mirabilis jalapa
Argentina	Oleaceae	Fraxinus	Fraxinus pennsylvanica
Argentina	Oleaceae	Ligustrum	Ligustrum lucidum
Argentina	Oleaceae	Ligustrum	Ligustrum sinense
Argentina	Onagraceae	Epilobium	Epilobium brachycarpum
Argentina	Papaveraceae	Argemone	Argemone mexicana
Argentina	Papaveraceae	Eschscholzia	Eschscholzia californica
Argentina	Papaveraceae	Fumaria	Fumaria agraria
Argentina	Papaveraceae	Fumaria	Fumaria officinalis
Argentina	Papaveraceae	Papaver	Papaver rhoeas
Argentina	Papaveraceae	Papaver	Papaver somniferum
Argentina	Paulowniaceae	Paulownia	Paulownia tomentosa
Argentina	Phyllanthaceae	Phyllanthus	Phyllanthus tenellus
Argentina	Pinaceae	Cedrus	Cedrus deodara
Argentina	Pinaceae	Picea	Picea abies
Argentina	Pinaceae	Pinus	Pinus contorta
Argentina	Pinaceae	Pinus	Pinus elliottii
Argentina	Pinaceae	Pinus	Pinus halepensis
Argentina	Pinaceae	Pinus	Pinus pinaster
Argentina	Pinaceae	Pinus	Pinus pinea
Argentina	Pinaceae	Pinus	Pinus ponderosa
Argentina	Pinaceae	Pinus	Pinus radiata
Argentina	Pinaceae	Pinus	Pinus sylvestris
Argentina	Pinaceae	Pseudotsuga	Pseudotsuga menziesii
Argentina	Plantaginaceae	Digitalis	Digitalis purpurea
Argentina	Plantaginaceae	Linaria	Linaria vulgaris
Argentina	Plantaginaceae	Nuttallanthus	Nuttallanthus canadensis
Argentina	Plantaginaceae	Plantago	Plantago lanceolata
Argentina	Plantaginaceae	Plantago	Plantago major
Argentina	Plantaginaceae	Veronica	Veronica anagallis-aquatica
Argentina	Plantaginaceae	Veronica	Veronica arvensis
Argentina	Plantaginaceae	Veronica	Veronica peregrina
Argentina	Plantaginaceae	Veronica	Veronica persica
Argentina	Plantaginaceae	Veronica	Veronica serpyllifolia
Argentina	Poaceae	Agrostis	Agrostis capillaris
Argentina	Poaceae	Agrostis	Agrostis gigantea
Argentina	Poaceae	Agrostis	Agrostis stolonifera
Argentina	Poaceae	Aira	Aira caryophyllea
Argentina	Poaceae	Aira	Aira elegans
Argentina	Poaceae	Apera	Apera interrupta
Argentina	Poaceae	Arrhenatherum	Arrhenatherum elatius
Argentina	Poaceae	Arundo	Arundo donax
Argentina	Poaceae	Avena	Avena barbata
Argentina	Poaceae	Avena	Avena sativa
Argentina	Poaceae	Briza	Briza maxima
Argentina	Poaceae	Briza	Briza media
Argentina	Poaceae	Briza	Briza minor
Argentina	Poaceae	Bromus	Bromus cebadilla
Argentina	Poaceae	Bromus	Bromus hordeaceus
Argentina	Poaceae	Bromus	Bromus japonicus
Argentina	Poaceae	Bromus	Bromus racemosus
Argentina	Poaceae	Bromus	Bromus secalinus
Argentina	Poaceae	Bromus	Bromus sterilis
Argentina	Poaceae	Bromus	Bromus tectorum
Argentina	Poaceae	Calamagrostis	Calamagrostis arenaria
Argentina	Poaceae	Catapodium	Catapodium rigidum
Argentina	Poaceae	Cenchrus	Cenchrus americanus
Argentina	Poaceae	Chloris	Chloris gayana
Argentina	Poaceae	Corynephorus	Corynephorus fasciculatus
Argentina	Poaceae	Cynodon	Cynodon dactylon
Argentina	Poaceae	Cynosurus	Cynosurus echinatus
Argentina	Poaceae	Dactylis	Dactylis glomerata
Argentina	Poaceae	Digitaria	Digitaria sanguinalis
Argentina	Poaceae	Echinochloa	Echinochloa crus-galli
Argentina	Poaceae	Elymus	Elymus repens
Argentina	Poaceae	Eragrostis	Eragrostis cilianensis
Argentina	Poaceae	Eragrostis	Eragrostis curvula
Argentina	Poaceae	Eragrostis	Eragrostis pectinacea
Argentina	Poaceae	Eragrostis	Eragrostis pilosa
Argentina	Poaceae	Festuca	Festuca arundinacea
Argentina	Poaceae	Festuca	Festuca bromoides
Argentina	Poaceae	Festuca	Festuca myuros
Argentina	Poaceae	Holcus	Holcus lanatus
Argentina	Poaceae	Hordeum	Hordeum murinum
Argentina	Poaceae	Koeleria	Koeleria spicata
Argentina	Poaceae	Leymus	Leymus arenarius
Argentina	Poaceae	Lolium	Lolium multiflorum
Argentina	Poaceae	Lolium	Lolium perenne
Argentina	Poaceae	Parapholis	Parapholis incurva
Argentina	Poaceae	Phleum	Phleum pratense
Argentina	Poaceae	Poa	Poa annua
Argentina	Poaceae	Poa	Poa pratensis
Argentina	Poaceae	Polypogon	Polypogon monspeliensis
Argentina	Poaceae	Polypogon	Polypogon viridis
Argentina	Poaceae	Rostraria	Rostraria cristata
Argentina	Poaceae	Schismus	Schismus barbatus
Argentina	Poaceae	Setaria	Setaria adhaerens
Argentina	Poaceae	Setaria	Setaria sphacelata
Argentina	Poaceae	Setaria	Setaria verticillata
Argentina	Poaceae	Setaria	Setaria viridis
Argentina	Poaceae	Sorghum	Sorghum halepense
Argentina	Poaceae	Thinopyrum	Thinopyrum obtusiflorum
Argentina	Poaceae	Urochloa	Urochloa panicoides
Argentina	Polygonaceae	Fallopia	Fallopia convolvulus
Argentina	Polygonaceae	Persicaria	Persicaria lapathifolia
Argentina	Polygonaceae	Persicaria	Persicaria maculosa
Argentina	Polygonaceae	Polygonum	Polygonum aviculare
Argentina	Polygonaceae	Rumex	Rumex acetosa
Argentina	Polygonaceae	Rumex	Rumex acetosella
Argentina	Polygonaceae	Rumex	Rumex conglomeratus
Argentina	Polygonaceae	Rumex	Rumex crispus
Argentina	Polygonaceae	Rumex	Rumex maritimus
Argentina	Polygonaceae	Rumex	Rumex obtusifolius
Argentina	Polygonaceae	Rumex	Rumex pulcher
Argentina	Portulacaceae	Portulaca	Portulaca oleracea
Argentina	Primulaceae	Lysimachia	Lysimachia arvensis
Argentina	Primulaceae	Lysimachia	Lysimachia minima
Argentina	Proteaceae	Grevillea	Grevillea robusta
Argentina	Ranunculaceae	Aquilegia	Aquilegia vulgaris
Argentina	Ranunculaceae	Ranunculus	Ranunculus repens
Argentina	Resedaceae	Reseda	Reseda luteola
Argentina	Rhamnaceae	Hovenia	Hovenia dulcis
Argentina	Rosaceae	Alchemilla	Alchemilla arvensis
Argentina	Rosaceae	Argentina	Argentina anserina
Argentina	Rosaceae	Chaenomeles	Chaenomeles spp.
Argentina	Rosaceae	Crataegus	Crataegus curvisepala
Argentina	Rosaceae	Crataegus	Crataegus monogyna
Argentina	Rosaceae	Eriobotrya	Eriobotrya japonica
Argentina	Rosaceae	Fragaria	Fragaria vesca
Argentina	Rosaceae	Malus	Malus sylvestris
Argentina	Rosaceae	Potentilla	Potentilla indica
Argentina	Rosaceae	Prunus	Prunus mahaleb
Argentina	Rosaceae	Pyracantha	Pyracantha angustifolia
Argentina	Rosaceae	Pyracantha	Pyracantha coccinea
Argentina	Rosaceae	Pyracantha	Pyracantha crenulata
Argentina	Rosaceae	Rosa	Rosa foetida
Argentina	Rosaceae	Rosa	Rosa micrantha
Argentina	Rosaceae	Rosa	Rosa pulverulenta
Argentina	Rosaceae	Rosa	Rosa rubiginosa
Argentina	Rosaceae	Rubus	Rubus cochinchinensis
Argentina	Rosaceae	Rubus	Rubus divaricatus
Argentina	Rosaceae	Rubus	Rubus ulmifolius
Argentina	Rosaceae	Sanguisorba	Sanguisorba minor
Argentina	Rubiaceae	Galium	Galium aparine
Argentina	Rubiaceae	Relbunium	Relbunium spp.
Argentina	Rubiaceae	Sherardia	Sherardia arvensis
Argentina	Rutaceae	Citrus	Citrus × aurantium
Argentina	Rutaceae	Ruta	Ruta chalepensis
Argentina	Salicaceae	Populus	Populus alba
Argentina	Salicaceae	Populus	Populus nigra
Argentina	Salicaceae	Salix	Salix alba
Argentina	Salicaceae	Salix	Salix babylonica
Argentina	Salicaceae	Salix	Salix caprea
Argentina	Salicaceae	Salix	Salix fragilis
Argentina	Salicaceae	Salix	Salix schwerinii
Argentina	Sapindaceae	Acer	Acer negundo
Argentina	Sapindaceae	Acer	Acer pseudoplatanus
Argentina	Scrophulariaceae	Buddleja	Buddleja davidii
Argentina	Scrophulariaceae	Verbascum	Verbascum thapsus
Argentina	Scrophulariaceae	Verbascum	Verbascum virgatum
Argentina	Simaroubaceae	Ailanthus	Ailanthus altissima
Argentina	Solanaceae	Datura	Datura ferox
Argentina	Solanaceae	Solanum	Solanum pseudocapsicum
Argentina	Tamaricaceae	Tamarix	Tamarix chinensis
Argentina	Tamaricaceae	Tamarix	Tamarix gallica
Argentina	Tamaricaceae	Tamarix	Tamarix parviflora
Argentina	Tamaricaceae	Tamarix	Tamarix ramosissima
Argentina	Ulmaceae	Ulmus	Ulmus pumila
Argentina	Urticaceae	Parietaria	Parietaria debilis
Argentina	Urticaceae	Urtica	Urtica urens
Argentina	Verbenaceae	Lantana	Lantana camara
Argentina	Violaceae	Viola	Viola arvensis
Argentina	Violaceae	Viola	Viola odorata
Argentina	Violaceae	Viola	Viola tricolor
Argentina	Zygophyllaceae	Tribulus	Tribulus terrestris
Australia	Alismataceae	Sagittaria	Sagittaria platyphylla
Australia	Amaranthaceae	Alternanthera	Alternanthera philoxeroides
Australia	Amaranthaceae	Halogeton	Halogeton glomeratus
Australia	Annonaceae	Annona	Annona glabra
Australia	Apocynaceae	Cryptostegia	Cryptostegia grandiflora
Australia	Apocynaceae	Vincetoxicum	Vincetoxicum nigrum
Australia	Asparagaceae	Asparagus	Asparagus aethiopicus
Australia	Asparagaceae	Asparagus	Asparagus asparagoides
Australia	Asteraceae	Mikania	Mikania micrantha
Australia	Asteraceae	Osteospermum	Osteospermum moniliferum
Australia	Asteraceae	Parthenium	Parthenium hysterophorus
Australia	Asteraceae	Pilosella	Pilosella officinarum
Australia	Asteraceae	Senecio	Senecio inaequidens
Australia	Asteraceae	Senecio	Senecio madagascariensis
Australia	Asteraceae	Seriphium	Seriphium plumosum
Australia	Basellaceae	Anredera	Anredera cordifolia
Australia	Bignoniaceae	Dolichandra	Dolichandra unguis-cati
Australia	Boraginaceae	Varronia	Varronia curassavica
Australia	Cabombaceae	Cabomba	Cabomba caroliniana
Australia	Cactaceae	Austrocylindropuntia	Austrocylindropuntia spp.
Australia	Cactaceae	Cylindropuntia	Cylindropuntia spp.
Australia	Cactaceae	Opuntia	Opuntia spp.
Australia	Cyperaceae	Carex	Carex kobomugi
Australia	Euphorbiaceae	Euphorbia	Euphorbia esula
Australia	Euphorbiaceae	Jatropha	Jatropha gossypiifolia
Australia	Fabaceae	Cytisus	Cytisus scoparius
Australia	Fabaceae	Cytisus	Cytisus striatus
Australia	Fabaceae	Mimosa	Mimosa pigra
Australia	Fabaceae	Parkinsonia	Parkinsonia aculeata
Australia	Fabaceae	Prosopis	Prosopis spp.
Australia	Fabaceae	Ulex	Ulex europaeus
Australia	Fabaceae	Vachellia	Vachellia karroo
Australia	Fabaceae	Vachellia	Vachellia nilotica subsp. indica
Australia	Hydrocharitaceae	Lagarosiphon	Lagarosiphon major
Australia	Hydrocharitaceae	Najas	Najas minor
Australia	Melastomataceae	Tibouchina	Tibouchina herbacea
Australia	Onagraceae	Ludwigia	Ludwigia grandiflora
Australia	Piperaceae	Piper	Piper aduncum
Australia	Poaceae	Andropogon	Andropogon gayanus
Australia	Poaceae	Hymenachne	Hymenachne amplexicaulis
Australia	Poaceae	Microstegium	Microstegium vimineum
Australia	Poaceae	Nassella	Nassella neesiana
Australia	Poaceae	Nassella	Nassella trichotoma
Australia	Poaceae	Ventenata	Ventenata dubia
Australia	Poaceae	Zizania	Zizania latifolia
Australia	Pontederiaceae	Pontederia	Pontederia crassipes
Australia	Rosaceae	Rubus	Rubus cochinchinensis
Australia	Salicaceae	Salix	Salix spp.
Australia	Salviniaceae	Salvinia	Salvinia molesta
Australia	Solanaceae	Lycium	Lycium ferocissimum
Australia	Solanaceae	Solanum	Solanum elaeagnifolium
Australia	Tamaricaceae	Tamarix	Tamarix aphylla
Australia	Verbenaceae	Lantana	Lantana camara
Canada	Asteraceae	Centaurea	Centaurea iberica
Canada	Asteraceae	Centaurea	Centaurea solstitialis
Canada	Asteraceae	Crupina	Crupina vulgaris
Canada	Asteraceae	Senecio	Senecio inaequidens
Canada	Asteraceae	Senecio	Senecio madagascariensis
Canada	Boraginaceae	Echium	Echium plantagineum
Canada	Convolvulaceae	Cuscuta	Cuscuta spp.
Canada	Dioscoreaceae	Dioscorea	Dioscorea polystachya
Canada	Fabaceae	Pueraria	Pueraria montana
Canada	Orobanchaceae	Orobanche	Orobanche spp.
Canada	Orobanchaceae	Striga	Striga spp.
Canada	Poaceae	Aegilops	Aegilops cylindrica
Canada	Poaceae	Alopecurus	Alopecurus myosuroides
Canada	Poaceae	Arundo	Arundo donax
Canada	Poaceae	Eriochloa	Eriochloa villosa
Canada	Poaceae	Microstegium	Microstegium vimineum
Canada	Poaceae	Nassella	Nassella trichotoma
Canada	Poaceae	Paspalum	Paspalum dilatatum
Canada	Polygonaceae	Persicaria	Persicaria perfoliata
Canada	Solanaceae	Solanum	Solanum elaeagnifolium
Canada	Zygophyllaceae	Zygophyllum	Zygophyllum fabago
China	Amaranthaceae	Alternanthera	Alternanthera philoxeroides
China	Amaranthaceae	Amaranthus	Amaranthus palmeri
China	Amaranthaceae	Amaranthus	Amaranthus retroflexus
China	Amaranthaceae	Amaranthus	Amaranthus spinosus
China	Amaranthaceae	Dysphania	Dysphania ambrosioides
China	Araceae	Pistia	Pistia stratiotes
China	Asteraceae	Ageratina	Ageratina adenophora
China	Asteraceae	Ageratum	Ageratum conyzoides
China	Asteraceae	Ambrosia	Ambrosia artemisiifolia
China	Asteraceae	Ambrosia	Ambrosia trifida
China	Asteraceae	Bidens	Bidens frondosa
China	Asteraceae	Bidens	Bidens pilosa
China	Asteraceae	Chromolaena	Chromolaena odorata
China	Asteraceae	Cyclachaena	Cyclachaena xanthiifolia
China	Asteraceae	Erigeron	Erigeron annuus
China	Asteraceae	Erigeron	Erigeron canadensis
China	Asteraceae	Erigeron	Erigeron sumatrensis
China	Asteraceae	Flaveria	Flaveria bidentis
China	Asteraceae	Lactuca	Lactuca serriola
China	Asteraceae	Mikania	Mikania micrantha
China	Asteraceae	Parthenium	Parthenium hysterophorus
China	Asteraceae	Praxelis	Praxelis clematidea
China	Asteraceae	Solidago	Solidago canadensis
China	Asteraceae	Symphyotrichum	Symphyotrichum subulatum
China	Asteraceae	Xanthium	Xanthium spinosum
China	Basellaceae	Anredera	Anredera cordifolia
China	Cabombaceae	Cabomba	Cabomba caroliniana
China	Convolvulaceae	Ipomoea	Ipomoea cairica
China	Convolvulaceae	Ipomoea	Ipomoea purpurea
China	Cucurbitaceae	Sicyos	Sicyos angulatus
China	Fabaceae	Mimosa	Mimosa bimucronata
China	Phytolaccaceae	Phytolacca	Phytolacca americana
China	Poaceae	Avena	Avena fatua
China	Poaceae	Cenchrus	Cenchrus echinatus
China	Poaceae	Cenchrus	Cenchrus longispinus
China	Poaceae	Lolium	Lolium temulentum
China	Poaceae	Pseudosorghum	Pseudosorghum fasciculare
China	Poaceae	Sporobolus	Sporobolus alterniflorus
China	Pontederiaceae	Pontederia	Pontederia crassipes
China	Solanaceae	Solanum	Solanum capsicoides
China	Solanaceae	Solanum	Solanum rostratum
China	Verbenaceae	Lantana	Lantana camara
Cook Islands	Asteraceae	Mikania	Mikania micrantha
Cook Islands	Asteraceae	Xanthium	Xanthium strumarium
Cook Islands	Bignoniaceae	Spathodea	Spathodea campanulata
Cook Islands	Convolvulaceae	Cuscuta	Cuscuta spp.
Cook Islands	Convolvulaceae	Decalobanthus	Decalobanthus peltatus
Cook Islands	Convolvulaceae	Merremia	Merremia spp.
Cook Islands	Fabaceae	Acacia	Acacia auriculiformis
Cook Islands	Fabaceae	Acacia	Acacia mangium
Cook Islands	Fabaceae	Mimosa	Mimosa invisa
Cook Islands	Fabaceae	Mimosa	Mimosa pudica
Cook Islands	Myrtaceae	Psidium	Psidium cattleianum
Cook Islands	Myrtaceae	Syzygium	Syzygium cumini
Cook Islands	Passifloraceae	Passiflora	Passiflora rubra
Cook Islands	Poaceae	Urochloa	Urochloa mutica
Cook Islands	Sapindaceae	Cardiospermum	Cardiospermum grandiflorum
Cook Islands	Verbenaceae	Lantana	Lantana camara
Cook Islands	Zingiberaceae	Hedychium	Hedychium coronarium
European Union	Amaranthaceae	Alternanthera	Alternanthera philoxeroides
European Union	Apiaceae	Heracleum	Heracleum mantegazzianum
European Union	Apiaceae	Heracleum	Heracleum persicum
European Union	Apiaceae	Heracleum	Heracleum sosnowskyi
European Union	Apocynaceae	Asclepias	Asclepias syriaca
European Union	Araceae	Lysichiton	Lysichiton americanus
European Union	Araceae	Pistia	Pistia stratiotes
European Union	Araliaceae	Hydrocotyle	Hydrocotyle ranunculoides
European Union	Asteraceae	Baccharis	Baccharis halimifolia
European Union	Asteraceae	Gymnocoronis	Gymnocoronis spilanthoides
European Union	Asteraceae	Parthenium	Parthenium hysterophorus
European Union	Balsaminaceae	Impatiens	Impatiens glandulifera
European Union	Cabombaceae	Cabomba	Cabomba caroliniana
European Union	Cannabaceae	Humulus	Humulus scandens
European Union	Celastraceae	Celastrus	Celastrus orbiculatus
European Union	Euphorbiaceae	Triadica	Triadica sebifera
European Union	Fabaceae	Acacia	Acacia saligna
European Union	Fabaceae	Lespedeza	Lespedeza cuneata
European Union	Fabaceae	Neltuma	Neltuma juliflora
European Union	Fabaceae	Pueraria	Pueraria montana var. lobata
European Union	Gunneraceae	Gunnera	Gunnera tinctoria
European Union	Haloragaceae	Myriophyllum	Myriophyllum aquaticum
European Union	Haloragaceae	Myriophyllum	Myriophyllum heterophyllum
European Union	Hydrocharitaceae	Elodea	Elodea nuttallii
European Union	Hydrocharitaceae	Lagarosiphon	Lagarosiphon major
European Union	Lygodiaceae	Lygodium	Lygodium japonicum
European Union	Onagraceae	Ludwigia	Ludwigia grandiflora
European Union	Onagraceae	Ludwigia	Ludwigia peploides
European Union	Poaceae	Andropogon	Andropogon virginicus
European Union	Poaceae	Cenchrus	Cenchrus setaceus
European Union	Poaceae	Cortaderia	Cortaderia jubata
European Union	Poaceae	Ehrharta	Ehrharta calycina
European Union	Poaceae	Microstegium	Microstegium vimineum
European Union	Polygonaceae	Koenigia	Koenigia polystachya
European Union	Polygonaceae	Persicaria	Persicaria perfoliata
European Union	Pontederiaceae	Pontederia	Pontederia crassipes
European Union	Proteaceae	Hakea	Hakea sericea
European Union	Salviniaceae	Salvinia	Salvinia molesta
European Union	Sapindaceae	Cardiospermum	Cardiospermum grandiflorum
European Union	Simaroubaceae	Ailanthus	Ailanthus altissima
Finland	Asteraceae	Jacobaea	Jacobaea cannabifolia
Finland	Asteraceae	Solidago	Solidago altissima
Finland	Asteraceae	Solidago	Solidago canadensis
Finland	Asteraceae	Solidago	Solidago gigantea
Finland	Balsaminaceae	Impatiens	Impatiens capensis
Finland	Fabaceae	Lupinus	Lupinus nootkatensis
Finland	Fabaceae	Lupinus	Lupinus polyphyllus
Finland	Hydrocharitaceae	Elodea	Elodea canadensis
Finland	Polygonaceae	Reynoutria	Reynoutria × bohemica
Finland	Polygonaceae	Reynoutria	Reynoutria japonica
Finland	Polygonaceae	Reynoutria	Reynoutria sachalinensis
Finland	Rosaceae	Rosa	Rosa rugosa
Finland	Rosaceae	Rosa	Rosa rugosa f. alba
Finland	Rosaceae	Sorbaria	Sorbaria sorbifolia
Finland	Rosaceae	Spiraea	Spiraea alba
Finland	Rosaceae	Spiraea	Spiraea alba var. latifolia
Finland	Sapindaceae	Acer	Acer pseudoplatanus
France	Acanthaceae	Asystasia	Asystasia gangetica
France	Acanthaceae	Barleria	Barleria cristata
France	Acanthaceae	Hygrophila	Hygrophila polysperma
France	Acanthaceae	Justicia	Justicia carnea
France	Acanthaceae	Megaskepasma	Megaskepasma erythrochlamys
France	Acanthaceae	Nicoteba	Nicoteba betonica
France	Acanthaceae	Odontonema	Odontonema callistachyum
France	Acanthaceae	Odontonema	Odontonema nitidum
France	Acanthaceae	Ruellia	Ruellia brevifolia
France	Acanthaceae	Sanchezia	Sanchezia oblonga
France	Acanthaceae	Thunbergia	Thunbergia alata
France	Acanthaceae	Thunbergia	Thunbergia grandiflora
France	Alismataceae	Limnocharis	Limnocharis flava
France	Alismataceae	Sagittaria	Sagittaria montevidensis
France	Alismataceae	Sagittaria	Sagittaria platyphylla
France	Amaranthaceae	Alternanthera	Alternanthera philoxeroides
France	Amaranthaceae	Atriplex	Atriplex semibaccata
France	Anacardiaceae	Schinus	Schinus terebinthifolia
France	Anacardiaceae	Searsia	Searsia lancea
France	Anacardiaceae	Searsia	Searsia longipes
France	Apiaceae	Heracleum	Heracleum mantegazzianum
France	Apiaceae	Heracleum	Heracleum persicum
France	Apiaceae	Heracleum	Heracleum sosnowskyi
France	Apocynaceae	Alstonia	Alstonia macrophylla
France	Apocynaceae	Araujia	Araujia sericifera
France	Apocynaceae	Asclepias	Asclepias syriaca
France	Apocynaceae	Calotropis	Calotropis procera
France	Apocynaceae	Cryptostegia	Cryptostegia madagascariensis
France	Apocynaceae	Cynanchum	Cynanchum callialatum
France	Apocynaceae	Funtumia	Funtumia elastica
France	Apocynaceae	Orbea	Orbea variegata
France	Aquifoliaceae	Ilex	Ilex aquifolium
France	Araceae	Dieffenbachia	Dieffenbachia seguine
France	Araceae	Epipremnum	Epipremnum aureum
France	Araceae	Epipremnum	Epipremnum pinnatum
France	Araceae	Lysichiton	Lysichiton americanus
France	Araceae	Pistia	Pistia stratiotes
France	Araceae	Syngonium	Syngonium podophyllum
France	Araceae	Zantedeschia	Zantedeschia aethiopica
France	Araliaceae	Hedera	Hedera helix
France	Araliaceae	Hydrocotyle	Hydrocotyle ranunculoides
France	Araliaceae	Tetrapanax	Tetrapanax papyrifer
France	Arecaceae	Chrysalidocarpus	Chrysalidocarpus madagascariensis
France	Arecaceae	Elaeis	Elaeis guineensis
France	Asparagaceae	Agave	Agave americana
France	Asparagaceae	Agave	Agave sisalana
France	Asparagaceae	Asparagus	Asparagus africanus
France	Asparagaceae	Dracaena	Dracaena hyacinthoides
France	Asparagaceae	Dracaena	Dracaena trifasciata
France	Asparagaceae	Furcraea	Furcraea foetida
France	Asteraceae	Ageratina	Ageratina riparia
France	Asteraceae	Ageratum	Ageratum conyzoides
France	Asteraceae	Ambrosia	Ambrosia artemisiifolia
France	Asteraceae	Ambrosia	Ambrosia psilostachya
France	Asteraceae	Ambrosia	Ambrosia trifida
France	Asteraceae	Austroeupatorium	Austroeupatorium spp.
France	Asteraceae	Baccharis	Baccharis halimifolia
France	Asteraceae	Bellis	Bellis perennis
France	Asteraceae	Bidens	Bidens pilosa
France	Asteraceae	Chromolaena	Chromolaena odorata
France	Asteraceae	Cirsium	Cirsium vulgare
France	Asteraceae	Clibadium	Clibadium surinamense
France	Asteraceae	Delairea	Delairea odorata
France	Asteraceae	Erigeron	Erigeron karvinskianus
France	Asteraceae	Erigeron	Erigeron polycladus
France	Asteraceae	Gymnocoronis	Gymnocoronis spilanthoides
France	Asteraceae	Mikania	Mikania cordata
France	Asteraceae	Mikania	Mikania micrantha
France	Asteraceae	Parthenium	Parthenium hysterophorus
France	Asteraceae	Pluchea	Pluchea carolinensis
France	Asteraceae	Tithonia	Tithonia diversifolia
France	Athyriaceae	Diplazium	Diplazium esculentum
France	Athyriaceae	Diplazium	Diplazium proliferum
France	Balsaminaceae	Impatiens	Impatiens glandulifera
France	Berberidaceae	Nandina	Nandina domestica
France	Bignoniaceae	Dolichandra	Dolichandra unguis-cati
France	Bignoniaceae	Jacaranda	Jacaranda mimosifolia
France	Bignoniaceae	Parmentiera	Parmentiera aculeata
France	Bignoniaceae	Spathodea	Spathodea campanulata
France	Bignoniaceae	Tabebuia	Tabebuia pallida
France	Bignoniaceae	Tecoma	Tecoma stans
France	Boraginaceae	Varronia	Varronia curassavica
France	Brassicaceae	Nasturtium	Nasturtium microphyllum
France	Cabombaceae	Cabomba	Cabomba caroliniana
France	Cactaceae	Cereus	Cereus jamacaru
France	Cactaceae	Consolea	Consolea falcata
France	Cactaceae	Opuntia	Opuntia ficus-indica
France	Cactaceae	Opuntia	Opuntia monacantha
France	Cactaceae	Opuntia	Opuntia stricta
France	Cactaceae	Pereskia	Pereskia aculeata
France	Cannabaceae	Humulus	Humulus scandens
France	Cannaceae	Canna	Canna glauca
France	Cannaceae	Canna	Canna indica
France	Capparaceae	Morisonia	Morisonia cynophallophora
France	Caprifoliaceae	Lonicera	Lonicera confusa
France	Caprifoliaceae	Lonicera	Lonicera japonica
France	Casuarinaceae	Casuarina	Casuarina cunninghamiana
France	Casuarinaceae	Casuarina	Casuarina glauca
France	Celastraceae	Celastrus	Celastrus orbiculatus
France	Ceratophyllaceae	Ceratophyllum	Ceratophyllum demersum
France	Chrysobalanaceae	Chrysobalanus	Chrysobalanus icaco
France	Clusiaceae	Clusia	Clusia rosea
France	Clusiaceae	Pentadesma	Pentadesma butyracea
France	Combretaceae	Combretum	Combretum indicum
France	Convolvulaceae	Decalobanthus	Decalobanthus peltatus
France	Convolvulaceae	Distimake	Distimake tuberosus
France	Convolvulaceae	Ipomoea	Ipomoea corymbosa
France	Convolvulaceae	Ipomoea	Ipomoea violacea
France	Corynocarpaceae	Corynocarpus	Corynocarpus laevigatus
France	Crassulaceae	Crassula	Crassula helmsii
France	Cucurbitaceae	Coccinia	Coccinia grandis
France	Cupressaceae	Callitris	Callitris endlicheri
France	Cupressaceae	Hesperocyparis	Hesperocyparis arizonica
France	Cyatheaceae	Sphaeropteris	Sphaeropteris cooperi
France	Dilleniaceae	Dillenia	Dillenia suffruticosa
France	Elaeagnaceae	Elaeagnus	Elaeagnus angustifolia
France	Equisetaceae	Equisetum	Equisetum hyemale
France	Ericaceae	Calluna	Calluna vulgaris
France	Euphorbiaceae	Euphorbia	Euphorbia esula
France	Euphorbiaceae	Euphorbia	Euphorbia lactea
France	Euphorbiaceae	Euphorbia	Euphorbia tirucalli
France	Euphorbiaceae	Homalanthus	Homalanthus populifolius
France	Euphorbiaceae	Macaranga	Macaranga mappa
France	Euphorbiaceae	Ricinus	Ricinus communis
France	Euphorbiaceae	Triadica	Triadica sebifera
France	Euphorbiaceae	Vernicia	Vernicia fordii
France	Fabaceae	Acacia	Acacia auriculiformis
France	Fabaceae	Acacia	Acacia celsa
France	Fabaceae	Acacia	Acacia crassicarpa
France	Fabaceae	Acacia	Acacia cyclops
France	Fabaceae	Acacia	Acacia dealbata
France	Fabaceae	Acacia	Acacia mangium
France	Fabaceae	Acacia	Acacia mearnsii
France	Fabaceae	Acacia	Acacia saligna
France	Fabaceae	Albizia	Albizia chinensis
France	Fabaceae	Albizia	Albizia procera
France	Fabaceae	Bauhinia	Bauhinia purpurea
France	Fabaceae	Biancaea	Biancaea decapetala
France	Fabaceae	Caesalpinia	Caesalpinia pulcherrima
France	Fabaceae	Dichrostachys	Dichrostachys cinerea
France	Fabaceae	Falcataria	Falcataria falcata
France	Fabaceae	Flemingia	Flemingia macrophylla
France	Fabaceae	Haematoxylum	Haematoxylum campechianum
France	Fabaceae	Indigofera	Indigofera suffruticosa
France	Fabaceae	Lespedeza	Lespedeza cuneata
France	Fabaceae	Leucaena	Leucaena leucocephala
France	Fabaceae	Mimosa	Mimosa arenosa
France	Fabaceae	Mimosa	Mimosa pigra
France	Fabaceae	Mimosa	Mimosa pudica
France	Fabaceae	Mucuna	Mucuna pruriens
France	Fabaceae	Myroxylon	Myroxylon balsamum
France	Fabaceae	Neltuma	Neltuma juliflora
France	Fabaceae	Neltuma	Neltuma pallida
France	Fabaceae	Neustanthus	Neustanthus phaseoloides
France	Fabaceae	Paraserianthes	Paraserianthes lophantha
France	Fabaceae	Paraserianthes	Paraserianthes lophantha subsp. montana
France	Fabaceae	Pithecellobium	Pithecellobium dulce
France	Fabaceae	Pueraria	Pueraria montana
France	Fabaceae	Pueraria	Pueraria montana var. lobata
France	Fabaceae	Pueraria	Pueraria montana var. thomsonii
France	Fabaceae	Robinia	Robinia pseudoacacia
France	Fabaceae	Senna	Senna artemisioides
France	Fabaceae	Senna	Senna bicapsularis
France	Fabaceae	Senna	Senna didymobotrya
France	Fabaceae	Senna	Senna obtusifolia
France	Fabaceae	Senna	Senna siamea
France	Fabaceae	Senna	Senna singueana
France	Fabaceae	Sesbania	Sesbania punicea
France	Fabaceae	Spartium	Spartium junceum
France	Fabaceae	Ulex	Ulex europaeus
France	Fabaceae	Vachellia	Vachellia farnesiana
France	Fabaceae	Vachellia	Vachellia karroo
France	Fabaceae	Vachellia	Vachellia nilotica
France	Fabaceae	Vachellia	Vachellia tortuosa
France	Goodeniaceae	Scaevola	Scaevola taccada
France	Gunneraceae	Gunnera	Gunnera tinctoria
France	Haloragaceae	Myriophyllum	Myriophyllum aquaticum
France	Haloragaceae	Myriophyllum	Myriophyllum heterophyllum
France	Hydrangeaceae	Philadelphus	Philadelphus karwinskyanus
France	Hydrocharitaceae	Elodea	Elodea densa
France	Hydrocharitaceae	Elodea	Elodea nuttallii
France	Hydrocharitaceae	Hydrocharis	Hydrocharis laevigata
France	Hydrocharitaceae	Hydrocharis	Hydrocharis spongia
France	Hydrocharitaceae	Lagarosiphon	Lagarosiphon major
France	Hydrocharitaceae	Najas	Najas guadalupensis
France	Hypericaceae	Hypericum	Hypericum calycinum
France	Hypericaceae	Hypericum	Hypericum canariense
France	Iridaceae	Crocosmia	Crocosmia × crocosmiiflora
France	Lamiaceae	Clerodendrum	Clerodendrum chinense
France	Lamiaceae	Clerodendrum	Clerodendrum quadriloculare
France	Lamiaceae	Coleus	Coleus monostachyus
France	Lamiaceae	Leonotis	Leonotis nepetifolia
France	Lamiaceae	Vitex	Vitex agnus-castus
France	Lamiaceae	Vitex	Vitex doniana
France	Lamiaceae	Vitex	Vitex parviflora
France	Lamiaceae	Volkameria	Volkameria inermis
France	Lauraceae	Litsea	Litsea glutinosa
France	Lentibulariaceae	Utricularia	Utricularia platensis
France	Lygodiaceae	Lygodium	Lygodium japonicum
France	Lythraceae	Cuphea	Cuphea bustamanta
France	Lythraceae	Lythrum	Lythrum salicaria
France	Malpighiaceae	Hiptage	Hiptage benghalensis
France	Malvaceae	Heliocarpus	Heliocarpus donnellsmithii
France	Malvaceae	Lagunaria	Lagunaria patersonia
France	Malvaceae	Malachra	Malachra fasciata
France	Malvaceae	Ochroma	Ochroma lagopus
France	Malvaceae	Urena	Urena lobata
France	Malvaceae	Urena	Urena procumbens
France	Marattiaceae	Angiopteris	Angiopteris evecta
France	Melastomataceae	Arthrostemma	Arthrostemma ciliatum
France	Melastomataceae	Heterotis	Heterotis rotundifolia
France	Melastomataceae	Melastoma	Melastoma malabathricum
France	Melastomataceae	Melastoma	Melastoma sanguineum
France	Melastomataceae	Memecylon	Memecylon coeruleum
France	Melastomataceae	Miconia	Miconia calvescens
France	Melastomataceae	Miconia	Miconia crenata
France	Melastomataceae	Miconia	Miconia leamarginata
France	Melastomataceae	Pleroma	Pleroma urvilleanum
France	Meliaceae	Azadirachta	Azadirachta indica
France	Meliaceae	Melia	Melia azedarach
France	Menyanthaceae	Nymphoides	Nymphoides peltata
France	Moraceae	Castilla	Castilla elastica
France	Myricaceae	Myrica	Myrica faya
France	Myrtaceae	Eucalyptus	Eucalyptus globulus
France	Myrtaceae	Eucalyptus	Eucalyptus paniculata
France	Myrtaceae	Leptospermum	Leptospermum laevigatum
France	Myrtaceae	Melaleuca	Melaleuca diosmifolia
France	Myrtaceae	Melaleuca	Melaleuca leucadendra
France	Myrtaceae	Melaleuca	Melaleuca nesophila
France	Myrtaceae	Melaleuca	Melaleuca quinquenervia
France	Myrtaceae	Psidium	Psidium cattleianum
France	Myrtaceae	Syzygium	Syzygium jambos
France	Nelumbonaceae	Nelumbo	Nelumbo nucifera
France	Nephrolepidaceae	Nephrolepis	Nephrolepis brownii
France	Nymphaeaceae	Nuphar	Nuphar lutea
France	Nymphaeaceae	Nymphaea	Nymphaea lotus
France	Ochnaceae	Ochna	Ochna serrulata
France	Ochnaceae	Ochna	Ochna thomasiana
France	Oleaceae	Fraxinus	Fraxinus uhdei
France	Oleaceae	Jasminum	Jasminum polyanthum
France	Oleaceae	Ligustrum	Ligustrum expansum
France	Oleaceae	Ligustrum	Ligustrum ovalifolium
France	Oleaceae	Ligustrum	Ligustrum robustum subsp. walkeri
France	Onagraceae	Fuchsia	Fuchsia boliviana
France	Onagraceae	Fuchsia	Fuchsia magellanica
France	Onagraceae	Ludwigia	Ludwigia grandiflora
France	Onagraceae	Ludwigia	Ludwigia peploides
France	Orchidaceae	Dendrobium	Dendrobium crumenatum
France	Orchidaceae	Eulophia	Eulophia maculata
France	Orchidaceae	Ida	Ida spp.
France	Orchidaceae	Spathoglottis	Spathoglottis plicata
France	Passifloraceae	Passiflora	Passiflora suberosa
France	Passifloraceae	Passiflora	Passiflora tarminiana
France	Passifloraceae	Turnera	Turnera subulata
France	Petiveriaceae	Rivina	Rivina humilis
France	Phytolaccaceae	Phytolacca	Phytolacca dioica
France	Pinaceae	Pinus	Pinus nigra
France	Pinaceae	Pinus	Pinus patula
France	Pinaceae	Pinus	Pinus radiata
France	Plantaginaceae	Lophospermum	Lophospermum erubescens
France	Poaceae	Agrostis	Agrostis stolonifera
France	Poaceae	Andropogon	Andropogon virginicus
France	Poaceae	Arundo	Arundo donax
France	Poaceae	Bambusa	Bambusa vulgaris
France	Poaceae	Bothriochloa	Bothriochloa bladhii
France	Poaceae	Bothriochloa	Bothriochloa pertusa
France	Poaceae	Cenchrus	Cenchrus ciliaris
France	Poaceae	Cenchrus	Cenchrus purpureus
France	Poaceae	Cenchrus	Cenchrus setaceus
France	Poaceae	Chloris	Chloris gayana
France	Poaceae	Cortaderia	Cortaderia jubata
France	Poaceae	Cortaderia	Cortaderia selloana
France	Poaceae	Cymbopogon	Cymbopogon schoenanthus
France	Poaceae	Digitaria	Digitaria eriantha
France	Poaceae	Ehrharta	Ehrharta calycina
France	Poaceae	Eragrostis	Eragrostis curvula
France	Poaceae	Hymenachne	Hymenachne amplexicaulis
France	Poaceae	Imperata	Imperata cylindrica
France	Poaceae	Melinis	Melinis minutiflora
France	Poaceae	Microstegium	Microstegium vimineum
France	Poaceae	Miscanthus	Miscanthus floridulus
France	Poaceae	Nassella	Nassella tenuissima
France	Poaceae	Paspalum	Paspalum dilatatum
France	Poaceae	Paspalum	Paspalum urvillei
France	Poaceae	Polypogon	Polypogon monspeliensis
France	Poaceae	Setaria	Setaria palmifolia
France	Poaceae	Sporobolus	Sporobolus anglicus
France	Poaceae	Stenotaphrum	Stenotaphrum secundatum
France	Polygonaceae	Antigonon	Antigonon leptopus
France	Polygonaceae	Koenigia	Koenigia polystachya
France	Polygonaceae	Persicaria	Persicaria chinensis
France	Polygonaceae	Persicaria	Persicaria perfoliata
France	Polygonaceae	Reynoutria	Reynoutria japonica
France	Polygonaceae	Triplaris	Triplaris weigeltiana
France	Pontederiaceae	Heteranthera	Heteranthera reniformis
France	Pontederiaceae	Pontederia	Pontederia crassipes
France	Primulaceae	Ardisia	Ardisia crenata
France	Primulaceae	Ardisia	Ardisia elliptica
France	Primulaceae	Ardisia	Ardisia solanacea
France	Proteaceae	Banksia	Banksia ericifolia
France	Proteaceae	Grevillea	Grevillea banksii
France	Proteaceae	Hakea	Hakea salicifolia
France	Proteaceae	Hakea	Hakea sericea
France	Pteridaceae	Pteris	Pteris cretica
France	Pteridaceae	Pteris	Pteris tripartita
France	Ranunculaceae	Clematis	Clematis terniflora
France	Rosaceae	Cotoneaster	Cotoneaster pannosus
France	Rosaceae	Eriobotrya	Eriobotrya japonica
France	Rosaceae	Pyracantha	Pyracantha angustifolia
France	Rosaceae	Rosa	Rosa laevigata
France	Rosaceae	Rosa	Rosa multiflora
France	Rosaceae	Rubus	Rubus alceifolius
France	Rosaceae	Rubus	Rubus ellipticus
France	Rosaceae	Rubus	Rubus rosifolius
France	Rubiaceae	Cinchona	Cinchona pubescens
France	Rubiaceae	Coprosma	Coprosma repens
France	Rutaceae	Triphasia	Triphasia trifolia
France	Salicaceae	Flacourtia	Flacourtia indica
France	Salviniaceae	Azolla	Azolla filiculoides
France	Salviniaceae	Salvinia	Salvinia minima
France	Salviniaceae	Salvinia	Salvinia molesta
France	Sapindaceae	Cardiospermum	Cardiospermum grandiflorum
France	Saururaceae	Houttuynia	Houttuynia cordata
France	Scrophulariaceae	Myoporum	Myoporum laetum
France	Selaginellaceae	Selaginella	Selaginella plana
France	Selaginellaceae	Selaginella	Selaginella willdenowii
France	Simaroubaceae	Ailanthus	Ailanthus altissima
France	Solanaceae	Cestrum	Cestrum elegans
France	Solanaceae	Cestrum	Cestrum parqui
France	Solanaceae	Lycium	Lycium barbarum
France	Solanaceae	Solanum	Solanum marginatum
France	Solanaceae	Solanum	Solanum mauritianum
France	Sphenocleaceae	Sphenoclea	Sphenoclea zeylanica
France	Strelitziaceae	Ravenala	Ravenala madagascariensis
France	Tamaricaceae	Tamarix	Tamarix parviflora
France	Tamaricaceae	Tamarix	Tamarix ramosissima
France	Thelypteridaceae	Macrothelypteris	Macrothelypteris torresiana
France	Thelypteridaceae	Thelypteris	Thelypteris dentata
France	Thelypteridaceae	Thelypteris	Thelypteris opulenta
France	Thymelaeaceae	Wikstroemia	Wikstroemia indica
France	Typhaceae	Typha	Typha domingensis
France	Typhaceae	Typha	Typha latifolia
France	Ulmaceae	Ulmus	Ulmus parvifolia
France	Urticaceae	Cecropia	Cecropia peltata
France	Verbenaceae	Citharexylum	Citharexylum caudatum
France	Verbenaceae	Citharexylum	Citharexylum spinosum
France	Verbenaceae	Lantana	Lantana camara
France	Verbenaceae	Lantana	Lantana montevidensis
France	Verbenaceae	Stachytarpheta	Stachytarpheta jamaicensis
France	Verbenaceae	Stachytarpheta	Stachytarpheta urticifolia
France	Vitaceae	Tetrastigma	Tetrastigma pubinerve
France	Vitaceae	Tetrastigma	Tetrastigma voinierianum
France	Zingiberaceae	Hedychium	Hedychium coccineum
France	Zingiberaceae	Hedychium	Hedychium coronarium
France	Zingiberaceae	Hedychium	Hedychium flavescens
France	Zingiberaceae	Hedychium	Hedychium gardnerianum
Hungary	Apiaceae	Heracleum	Heracleum mantegazzianum
Hungary	Apiaceae	Heracleum	Heracleum persicum
Hungary	Apocynaceae	Asclepias	Asclepias syriaca
Hungary	Asteraceae	Ambrosia	Ambrosia artemisiifolia
Hungary	Asteraceae	Helianthus	Helianthus tuberosus
Hungary	Asteraceae	Rudbeckia	Rudbeckia laciniata
Hungary	Asteraceae	Solidago	Solidago canadensis
Hungary	Asteraceae	Solidago	Solidago gigantea
Hungary	Asteraceae	Symphyotrichum	Symphyotrichum praealtum
Hungary	Balsaminaceae	Impatiens	Impatiens glandulifera
Hungary	Balsaminaceae	Impatiens	Impatiens parviflora
Hungary	Cucurbitaceae	Echinocystis	Echinocystis lobata
Hungary	Elaeagnaceae	Elaeagnus	Elaeagnus angustifolia
Hungary	Fabaceae	Amorpha	Amorpha fruticosa
Hungary	Fabaceae	Robinia	Robinia pseudoacacia
Hungary	Juncaceae	Juncus	Juncus tenuis
Hungary	Oleaceae	Fraxinus	Fraxinus americana
Hungary	Oleaceae	Fraxinus	Fraxinus pennsylvanica
Hungary	Phytolaccaceae	Phytolacca	Phytolacca acinosa
Hungary	Phytolaccaceae	Phytolacca	Phytolacca americana
Hungary	Pinaceae	Pinus	Pinus nigra
Hungary	Pinaceae	Pinus	Pinus sylvestris
Hungary	Poaceae	Cenchrus	Cenchrus spinifex
Hungary	Poaceae	Hordeum	Hordeum jubatum
Hungary	Poaceae	Thinopyrum	Thinopyrum elongatum
Hungary	Polygonaceae	Reynoutria	Reynoutria × bohemica
Hungary	Polygonaceae	Reynoutria	Reynoutria japonica
Hungary	Polygonaceae	Reynoutria	Reynoutria sachalinensis
Hungary	Rosaceae	Prunus	Prunus serotina
Hungary	Sapindaceae	Acer	Acer negundo
Hungary	Simaroubaceae	Ailanthus	Ailanthus altissima
Japan	Amaranthaceae	Alternanthera	Alternanthera philoxeroides
Japan	Araceae	Pistia	Pistia stratiotes
Japan	Araliaceae	Hydrocotyle	Hydrocotyle ranunculoides
Japan	Asteraceae	Coreopsis	Coreopsis lanceolata
Japan	Asteraceae	Gymnocoronis	Gymnocoronis spilanthoides
Japan	Asteraceae	Mikania	Mikania micrantha
Japan	Asteraceae	Rudbeckia	Rudbeckia laciniata
Japan	Asteraceae	Senecio	Senecio madagascariensis
Japan	Cucurbitaceae	Sicyos	Sicyos angulatus
Japan	Droseraceae	Drosera	Drosera intermedia
Japan	Haloragaceae	Myriophyllum	Myriophyllum aquaticum
Japan	Lentibulariaceae	Utricularia	Utricularia inflata
Japan	Lentibulariaceae	Utricularia	Utricularia platensis
Japan	Onagraceae	Ludwigia	Ludwigia grandiflora
Japan	Plantaginaceae	Veronica	Veronica anagallis-aquatica
Japan	Poaceae	Calamagrostis	Calamagrostis arenaria
Japan	Poaceae	Sporobolus	Sporobolus spp.
Japan	Salviniaceae	Azolla	Azolla filiculoides subsp. cristata
Japan	Solanaceae	Solanum	Solanum viarum
Kenya	Apocynaceae	Cascabela	Cascabela thevetia
Kenya	Araceae	Pistia	Pistia stratiotes
Kenya	Bignoniaceae	Tecoma	Tecoma stans
Kenya	Cactaceae	Austrocylindropuntia	Austrocylindropuntia subulata
Kenya	Cactaceae	Opuntia	Opuntia ficus-indica
Kenya	Cactaceae	Opuntia	Opuntia humifusa
Kenya	Fabaceae	Biancaea	Biancaea decapetala
Kenya	Fabaceae	Neltuma	Neltuma juliflora
Kenya	Papaveraceae	Argemone	Argemone mexicana
Kenya	Pontederiaceae	Pontederia	Pontederia crassipes
Kenya	Solanaceae	Datura	Datura stramonium
Kenya	Verbenaceae	Lantana	Lantana camara
Korea	Asteraceae	Ageratina	Ageratina altissima
Korea	Asteraceae	Ambrosia	Ambrosia artemisiifolia
Korea	Asteraceae	Ambrosia	Ambrosia trifida
Korea	Asteraceae	Hypochaeris	Hypochaeris radicata
Korea	Asteraceae	Lactuca	Lactuca serriola
Korea	Asteraceae	Solidago	Solidago altissima
Korea	Asteraceae	Symphyotrichum	Symphyotrichum pilosum
Korea	Brassicaceae	Alliaria	Alliaria petiolata
Korea	Cannabaceae	Humulus	Humulus scandens
Korea	Cucurbitaceae	Sicyos	Sicyos angulatus
Korea	Poaceae	Paspalum	Paspalum distichum
Korea	Poaceae	Sporobolus	Sporobolus alterniflorus
Korea	Poaceae	Sporobolus	Sporobolus anglicus
Korea	Polygonaceae	Rumex	Rumex acetosella
Korea	Solanaceae	Solanum	Solanum carolinense
Malta	Aizoaceae	Carpobrotus	Carpobrotus edulis
Malta	Aizoaceae	Malephora	Malephora crocea
Malta	Aizoaceae	Mesembryanthemum	Mesembryanthemum cordifolium
Malta	Aizoaceae	Mesembryanthemum	Mesembryanthemum lancifolium
Malta	Amaranthaceae	Amaranthus	Amaranthus cruentus
Malta	Amaranthaceae	Amaranthus	Amaranthus graecizans
Malta	Amaranthaceae	Amaranthus	Amaranthus blitum
Malta	Amaranthaceae	Amaranthus	Amaranthus viridis
Malta	Amaranthaceae	Chenopodium	Chenopodium album
Malta	Amaranthaceae	Chenopodium	Chenopodium strictum
Malta	Araceae	Zantedeschia	Zantedeschia aethiopica
Malta	Asparagaceae	Agave	Agave americana
Malta	Asparagaceae	Agave	Agave sisalana
Malta	Asteraceae	Glebionis	Glebionis coronaria
Malta	Asteraceae	Symphyotrichum	Symphyotrichum squamatum
Malta	Asteraceae	Xanthium	Xanthium strumarium
Malta	Brassicaceae	Sinapis	Sinapis alba
Malta	Cactaceae	Opuntia	Opuntia ficus-indica
Malta	Cactaceae	Opuntia	Opuntia stricta
Malta	Cactaceae	Opuntia	Opuntia tuna
Malta	Convolvulaceae	Ipomoea	Ipomoea indica
Malta	Crassulaceae	Aeonium	Aeonium arboreum
Malta	Euphorbiaceae	Ricinus	Ricinus communis
Malta	Fabaceae	Acacia	Acacia cyclops
Malta	Fabaceae	Acacia	Acacia saligna
Malta	Fabaceae	Leucaena	Leucaena leucocephala
Malta	Fabaceae	Sulla	Sulla coronaria
Malta	Fabaceae	Vachellia	Vachellia karroo
Malta	Iridaceae	Chasmanthe	Chasmanthe bicolor
Malta	Iridaceae	Freesia	Freesia × kewensis
Malta	Iridaceae	Freesia	Freesia refracta
Malta	Nyctaginaceae	Mirabilis	Mirabilis jalapa
Malta	Oxalidaceae	Oxalis	Oxalis pes-caprae
Malta	Pittosporaceae	Pittosporum	Pittosporum tobira
Malta	Plumbaginaceae	Limonium	Limonium sinuatum
Malta	Poaceae	Arundo	Arundo donax
Malta	Poaceae	Paspalum	Paspalum distichum
Malta	Polygonaceae	Persicaria	Persicaria glabra
Malta	Polygonaceae	Persicaria	Persicaria lanigera
Malta	Polygonaceae	Persicaria	Persicaria senegalensis
Malta	Rosaceae	Prunus	Prunus domestica
Malta	Sapindaceae	Cardiospermum	Cardiospermum grandiflorum
Malta	Simaroubaceae	Ailanthus	Ailanthus altissima
Malta	Tropaeolaceae	Tropaeolum	Tropaeolum majus
Malta	Vitaceae	Vitis	Vitis rupestris
Malta	Vitaceae	Vitis	Vitis vinifera
Mexico	Acanthaceae	Thunbergia	Thunbergia alata
Mexico	Aizoaceae	Carpobrotus	Carpobrotus edulis
Mexico	Aizoaceae	Mesembryanthemum	Mesembryanthemum crystallinum
Mexico	Amaranthaceae	Atriplex	Atriplex semibaccata
Mexico	Amaranthaceae	Bassia	Bassia scoparia
Mexico	Amaranthaceae	Caroxylon	Caroxylon vermiculatum
Mexico	Amaranthaceae	Salsola	Salsola tragus
Mexico	Apiaceae	Centella	Centella asiatica
Mexico	Apiaceae	Conium	Conium maculatum
Mexico	Apiaceae	Foeniculum	Foeniculum vulgare
Mexico	Apiaceae	Heracleum	Heracleum mantegazzianum
Mexico	Apocynaceae	Asclepias	Asclepias syriaca
Mexico	Apocynaceae	Catharanthus	Catharanthus roseus
Mexico	Apocynaceae	Cryptostegia	Cryptostegia grandiflora
Mexico	Araceae	Pistia	Pistia stratiotes
Mexico	Araliaceae	Hedera	Hedera helix
Mexico	Asphodelaceae	Asphodelus	Asphodelus fistulosus
Mexico	Asteraceae	Acanthospermum	Acanthospermum hispidum
Mexico	Asteraceae	Anaphalis	Anaphalis margaritacea
Mexico	Asteraceae	Anthemis	Anthemis cotula
Mexico	Asteraceae	Carthamus	Carthamus lanatus
Mexico	Asteraceae	Carthamus	Carthamus oxyacanthus
Mexico	Asteraceae	Centaurea	Centaurea calcitrapa
Mexico	Asteraceae	Centaurea	Centaurea melitensis
Mexico	Asteraceae	Cirsium	Cirsium vulgare
Mexico	Asteraceae	Cotula	Cotula australis
Mexico	Asteraceae	Crupina	Crupina vulgaris
Mexico	Asteraceae	Cynara	Cynara cardunculus
Mexico	Asteraceae	Emilia	Emilia fosbergii
Mexico	Asteraceae	Emilia	Emilia sonchifolia
Mexico	Asteraceae	Glebionis	Glebionis coronaria
Mexico	Asteraceae	Guizotia	Guizotia abyssinica
Mexico	Asteraceae	Helminthotheca	Helminthotheca echioides
Mexico	Asteraceae	Hypochaeris	Hypochaeris radicata
Mexico	Asteraceae	Senecio	Senecio inaequidens
Mexico	Asteraceae	Senecio	Senecio madagascariensis
Mexico	Asteraceae	Soliva	Soliva sessilis
Mexico	Asteraceae	Tripleurospermum	Tripleurospermum inodorum
Mexico	Boraginaceae	Cynoglossum	Cynoglossum amabile
Mexico	Brassicaceae	Camelina	Camelina sativa
Mexico	Brassicaceae	Cardamine	Cardamine hirsuta
Mexico	Brassicaceae	Coincya	Coincya tournefortii
Mexico	Brassicaceae	Hirschfeldia	Hirschfeldia incana
Mexico	Brassicaceae	Lepidium	Lepidium draba
Mexico	Brassicaceae	Lepidium	Lepidium latifolium
Mexico	Cannaceae	Canna	Canna indica
Mexico	Caryophyllaceae	Agrostemma	Agrostemma githago
Mexico	Caryophyllaceae	Gypsophila	Gypsophila vaccaria
Mexico	Caryophyllaceae	Spergularia	Spergularia rubra
Mexico	Commelinaceae	Commelina	Commelina benghalensis
Mexico	Crassulaceae	Kalanchoe	Kalanchoe delagoensis
Mexico	Crassulaceae	Kalanchoe	Kalanchoe pinnata
Mexico	Cucurbitaceae	Cucumis	Cucumis dipsaceus
Mexico	Equisetaceae	Equisetum	Equisetum arvense
Mexico	Euphorbiaceae	Euphorbia	Euphorbia esula
Mexico	Euphorbiaceae	Euphorbia	Euphorbia terracina
Mexico	Euphorbiaceae	Mercurialis	Mercurialis annua
Mexico	Euphorbiaceae	Ricinus	Ricinus communis
Mexico	Fabaceae	Alhagi	Alhagi maurorum
Mexico	Fabaceae	Cajanus	Cajanus cajan
Mexico	Fabaceae	Crotalaria	Crotalaria retusa
Mexico	Fabaceae	Mucuna	Mucuna pruriens var. utilis
Mexico	Fabaceae	Neustanthus	Neustanthus phaseoloides
Mexico	Fabaceae	Pueraria	Pueraria montana var. lobata
Mexico	Fabaceae	Securigera	Securigera varia
Mexico	Fabaceae	Senna	Senna siamea
Mexico	Fabaceae	Sesbania	Sesbania grandiflora
Mexico	Fabaceae	Spartium	Spartium junceum
Mexico	Geraniaceae	Erodium	Erodium malacoides
Mexico	Geraniaceae	Geranium	Geranium dissectum
Mexico	Lamiaceae	Galeopsis	Galeopsis tetrahit
Mexico	Lamiaceae	Leonotis	Leonotis nepetifolia
Mexico	Lythraceae	Lythrum	Lythrum salicaria
Mexico	Malvaceae	Abutilon	Abutilon theophrasti
Mexico	Myrtaceae	Melaleuca	Melaleuca citrina
Mexico	Myrtaceae	Melaleuca	Melaleuca quinquenervia
Mexico	Oxalidaceae	Oxalis	Oxalis articulata
Mexico	Oxalidaceae	Oxalis	Oxalis perdicaria
Mexico	Oxalidaceae	Oxalis	Oxalis pes-caprae
Mexico	Papaveraceae	Argemone	Argemone mexicana
Mexico	Passifloraceae	Passiflora	Passiflora mollissima
Mexico	Plantaginaceae	Digitalis	Digitalis purpurea
Mexico	Plantaginaceae	Veronica	Veronica arvensis
Mexico	Poaceae	Aegilops	Aegilops cylindrica
Mexico	Poaceae	Agrostis	Agrostis gigantea
Mexico	Poaceae	Agrostis	Agrostis stolonifera
Mexico	Poaceae	Aira	Aira elegans
Mexico	Poaceae	Alopecurus	Alopecurus myosuroides
Mexico	Poaceae	Andropogon	Andropogon gayanus
Mexico	Poaceae	Anthoxanthum	Anthoxanthum aristatum
Mexico	Poaceae	Anthoxanthum	Anthoxanthum odoratum
Mexico	Poaceae	Apera	Apera spica-venti
Mexico	Poaceae	Arthraxon	Arthraxon hispidus
Mexico	Poaceae	Arundo	Arundo donax
Mexico	Poaceae	Bothriochloa	Bothriochloa pertusa
Mexico	Poaceae	Bromus	Bromus rubens
Mexico	Poaceae	Bromus	Bromus tectorum
Mexico	Poaceae	Cenchrus	Cenchrus ciliaris
Mexico	Poaceae	Cenchrus	Cenchrus clandestinus
Mexico	Poaceae	Cenchrus	Cenchrus purpureus
Mexico	Poaceae	Cenchrus	Cenchrus setaceus
Mexico	Poaceae	Chrysopogon	Chrysopogon aciculatus
Mexico	Poaceae	Coix	Coix lacryma-jobi
Mexico	Poaceae	Cortaderia	Cortaderia selloana
Mexico	Poaceae	Dactylis	Dactylis glomerata
Mexico	Poaceae	Dactyloctenium	Dactyloctenium aegyptium
Mexico	Poaceae	Digitaria	Digitaria abyssinica
Mexico	Poaceae	Digitaria	Digitaria sanguinalis
Mexico	Poaceae	Digitaria	Digitaria velutina
Mexico	Poaceae	Eleusine	Eleusine tristachya
Mexico	Poaceae	Elymus	Elymus repens
Mexico	Poaceae	Eragrostis	Eragrostis curvula
Mexico	Poaceae	Holcus	Holcus mollis
Mexico	Poaceae	Hordeum	Hordeum murinum subsp. glaucum
Mexico	Poaceae	Hyparrhenia	Hyparrhenia hirta
Mexico	Poaceae	Hyparrhenia	Hyparrhenia rufa
Mexico	Poaceae	Melinis	Melinis minutiflora
Mexico	Poaceae	Melinis	Melinis repens
Mexico	Poaceae	Panicum	Panicum repens
Mexico	Poaceae	Poa	Poa pratensis
Mexico	Poaceae	Polypogon	Polypogon monspeliensis
Mexico	Poaceae	Rottboellia	Rottboellia cochinchinensis
Mexico	Poaceae	Stenotaphrum	Stenotaphrum secundatum
Mexico	Polygonaceae	Fallopia	Fallopia convolvulus
Mexico	Polygonaceae	Persicaria	Persicaria nepalensis
Mexico	Polygonaceae	Reynoutria	Reynoutria japonica
Mexico	Pontederiaceae	Pontederia	Pontederia crassipes
Mexico	Pontederiaceae	Pontederia	Pontederia vaginalis
Mexico	Rubiaceae	Galium	Galium spurium
Mexico	Rubiaceae	Richardia	Richardia brasiliensis
Mexico	Ruppiaceae	Ruppia	Ruppia maritima
Mexico	Salviniaceae	Azolla	Azolla pinnata subsp. africana
Mexico	Solanaceae	Solanum	Solanum marginatum
Mexico	Zingiberaceae	Hedychium	Hedychium coronarium
New Zealand	Araceae	Pistia	Pistia stratiotes
New Zealand	Cucurbitaceae	Bryonia	Bryonia cretica
New Zealand	Iridaceae	Moraea	Moraea flaccida
New Zealand	Myricaceae	Myrica	Myrica faya
New Zealand	Poaceae	Ehrharta	Ehrharta villosa
New Zealand	Poaceae	Phragmites	Phragmites australis
New Zealand	Poaceae	Sorghum	Sorghum halepense
New Zealand	Poaceae	Zizania	Zizania latifolia
New Zealand	Pontederiaceae	Pontederia	Pontederia crassipes
New Zealand	Salviniaceae	Salvinia	Salvinia molesta
Poland	Balsaminaceae	Impatiens	Impatiens capensis
Poland	Cucurbitaceae	Echinocystis	Echinocystis lobata
Poland	Fabaceae	Ulex	Ulex europaeus
Poland	Polygonaceae	Reynoutria	Reynoutria × bohemica
Poland	Polygonaceae	Reynoutria	Reynoutria japonica
Poland	Polygonaceae	Reynoutria	Reynoutria sachalinensis
Poland	Salviniaceae	Azolla	Azolla filiculoides
Rwanda	Aizoaceae	Mesembryanthemum	Mesembryanthemum cordifolium
Rwanda	Araceae	Pistia	Pistia stratiotes
Rwanda	Asparagaceae	Agave	Agave americana
Rwanda	Asparagaceae	Agave	Agave sisalana
Rwanda	Asteraceae	Ageratum	Ageratum conyzoides
Rwanda	Asteraceae	Tithonia	Tithonia diversifolia
Rwanda	Cactaceae	Opuntia	Opuntia monacantha
Rwanda	Convolvulaceae	Cuscuta	Cuscuta campestris
Rwanda	Cupressaceae	Hesperocyparis	Hesperocyparis lusitanica
Rwanda	Fabaceae	Acacia	Acacia mearnsii
Rwanda	Fabaceae	Acacia	Acacia melanoxylon
Rwanda	Fabaceae	Biancaea	Biancaea decapetala
Rwanda	Fabaceae	Calliandra	Calliandra calothyrsus
Rwanda	Fabaceae	Leucaena	Leucaena leucocephala
Rwanda	Fabaceae	Mimosa	Mimosa pigra
Rwanda	Fabaceae	Senna	Senna occidentalis
Rwanda	Fabaceae	Senna	Senna spectabilis
Rwanda	Iridaceae	Crocosmia	Crocosmia paniculata
Rwanda	Lamiaceae	Leonotis	Leonotis nepetifolia
Rwanda	Myrtaceae	Eucalyptus	Eucalyptus diversicolor
Rwanda	Myrtaceae	Eucalyptus	Eucalyptus maidenii
Rwanda	Myrtaceae	Eucalyptus	Eucalyptus saligna
Rwanda	Myrtaceae	Eucalyptus	Eucalyptus tereticornis
Rwanda	Myrtaceae	Psidium	Psidium guajava
Rwanda	Pinaceae	Pinus	Pinus patula
Rwanda	Poaceae	Bambusa	Bambusa vulgaris
Rwanda	Poaceae	Imperata	Imperata cylindrica
Rwanda	Pontederiaceae	Pontederia	Pontederia crassipes
Rwanda	Solanaceae	Datura	Datura stramonium
Rwanda	Solanaceae	Solanum	Solanum chrysotrichum
Rwanda	Verbenaceae	Duranta	Duranta erecta
Rwanda	Verbenaceae	Lantana	Lantana camara
Slovakia	Asteraceae	Ambrosia	Ambrosia artemisiifolia
Slovakia	Asteraceae	Solidago	Solidago canadensis
Slovakia	Asteraceae	Solidago	Solidago gigantea
Slovakia	Fabaceae	Amorpha	Amorpha fruticosa
Slovakia	Polygonaceae	Reynoutria	Reynoutria spp.
Slovakia	Sapindaceae	Acer	Acer negundo
Slovakia	Solanaceae	Lycium	Lycium barbarum
South Africa	Alismataceae	Alisma	Alisma plantago-aquatica
South Africa	Alismataceae	Aquarius	Aquarius cordifolius
South Africa	Alismataceae	Helanthium	Helanthium tenellum
South Africa	Alismataceae	Hydrocleys	Hydrocleys nymphoides
South Africa	Alismataceae	Sagittaria	Sagittaria platyphylla
South Africa	Amaranthaceae	Atriplex	Atriplex lindleyi subsp. inflata
South Africa	Amaranthaceae	Atriplex	Atriplex nummularia
South Africa	Amaranthaceae	Salsola	Salsola kali
South Africa	Amaranthaceae	Salsola	Salsola tragus
South Africa	Anacardiaceae	Rhus	Rhus glabra
South Africa	Anacardiaceae	Schinus	Schinus terebinthifolia
South Africa	Anacardiaceae	Toxicodendron	Toxicodendron succedaneum
South Africa	Apocynaceae	Araujia	Araujia sericifera
South Africa	Apocynaceae	Calotropis	Calotropis procera
South Africa	Apocynaceae	Cascabela	Cascabela thevetia
South Africa	Apocynaceae	Catharanthus	Catharanthus roseus
South Africa	Apocynaceae	Cryptostegia	Cryptostegia grandiflora
South Africa	Apocynaceae	Cryptostegia	Cryptostegia madagascariensis
South Africa	Apocynaceae	Nerium	Nerium oleander
South Africa	Apocynaceae	Vinca	Vinca major
South Africa	Apocynaceae	Vinca	Vinca minor
South Africa	Araceae	Pistia	Pistia stratiotes
South Africa	Araceae	Syngonium	Syngonium podophyllum
South Africa	Araliaceae	Hedera	Hedera canariensis
South Africa	Araliaceae	Hedera	Hedera helix
South Africa	Araliaceae	Heptapleurum	Heptapleurum actinophyllum
South Africa	Araliaceae	Heptapleurum	Heptapleurum arboricola
South Africa	Araliaceae	Plerandra	Plerandra elegantissima
South Africa	Aristolochiaceae	Aristolochia	Aristolochia littoralis
South Africa	Asparagaceae	Agave	Agave americana
South Africa	Asparagaceae	Agave	Agave sisalana
South Africa	Asparagaceae	Furcraea	Furcraea foetida
South Africa	Asteraceae	Ageratina	Ageratina adenophora
South Africa	Asteraceae	Ageratina	Ageratina riparia
South Africa	Asteraceae	Ageratum	Ageratum conyzoides
South Africa	Asteraceae	Ageratum	Ageratum houstonianum
South Africa	Asteraceae	Bartlettina	Bartlettina sordida
South Africa	Asteraceae	Campuloclinium	Campuloclinium macrocephalum
South Africa	Asteraceae	Carduus	Carduus nutans
South Africa	Asteraceae	Chondrilla	Chondrilla juncea
South Africa	Asteraceae	Chromolaena	Chromolaena odorata
South Africa	Asteraceae	Cirsium	Cirsium vulgare
South Africa	Asteraceae	Coreopsis	Coreopsis lanceolata
South Africa	Asteraceae	Flaveria	Flaveria bidentis
South Africa	Asteraceae	Montanoa	Montanoa hibiscifolia
South Africa	Asteraceae	Parthenium	Parthenium hysterophorus
South Africa	Asteraceae	Sphagneticola	Sphagneticola trilobata
South Africa	Asteraceae	Tithonia	Tithonia diversifolia
South Africa	Asteraceae	Tithonia	Tithonia rotundifolia
South Africa	Asteraceae	Xanthium	Xanthium spinosum
South Africa	Asteraceae	Xanthium	Xanthium strumarium
South Africa	Basellaceae	Anredera	Anredera cordifolia
South Africa	Berberidaceae	Berberis	Berberis thunbergii
South Africa	Bignoniaceae	Dolichandra	Dolichandra unguis-cati
South Africa	Bignoniaceae	Jacaranda	Jacaranda mimosifolia
South Africa	Bignoniaceae	Spathodea	Spathodea campanulata
South Africa	Bignoniaceae	Tecoma	Tecoma stans
South Africa	Boraginaceae	Echium	Echium plantagineum
South Africa	Boraginaceae	Echium	Echium vulgare
South Africa	Brassicaceae	Lepidium	Lepidium draba
South Africa	Brassicaceae	Nasturtium	Nasturtium officinale
South Africa	Cabombaceae	Cabomba	Cabomba caroliniana
South Africa	Cactaceae	Aporocactus	Aporocactus flagelliformis
South Africa	Cactaceae	Austrocylindropuntia	Austrocylindropuntia cylindrica
South Africa	Cactaceae	Austrocylindropuntia	Austrocylindropuntia subulata
South Africa	Cactaceae	Cereus	Cereus hexagonus
South Africa	Cactaceae	Cereus	Cereus hildmannianus
South Africa	Cactaceae	Cereus	Cereus jamacaru
South Africa	Cactaceae	Cylindropuntia	Cylindropuntia fulgida
South Africa	Cactaceae	Cylindropuntia	Cylindropuntia fulgida var. mamillata
South Africa	Cactaceae	Cylindropuntia	Cylindropuntia imbricata
South Africa	Cactaceae	Cylindropuntia	Cylindropuntia imbricata subsp. rosea
South Africa	Cactaceae	Cylindropuntia	Cylindropuntia imbricata subsp. spinosior
South Africa	Cactaceae	Cylindropuntia	Cylindropuntia leptocaulis
South Africa	Cactaceae	Harrisia	Harrisia bonplandii
South Africa	Cactaceae	Harrisia	Harrisia martinii
South Africa	Cactaceae	Harrisia	Harrisia pomanensis
South Africa	Cactaceae	Harrisia	Harrisia tortuosa
South Africa	Cactaceae	Myrtillocactus	Myrtillocactus geometrizans
South Africa	Cactaceae	Opuntia	Opuntia aurantiaca
South Africa	Cactaceae	Opuntia	Opuntia elata
South Africa	Cactaceae	Opuntia	Opuntia engelmannii
South Africa	Cactaceae	Opuntia	Opuntia ficus-indica
South Africa	Cactaceae	Opuntia	Opuntia humifusa
South Africa	Cactaceae	Opuntia	Opuntia leucotricha
South Africa	Cactaceae	Opuntia	Opuntia microdasys
South Africa	Cactaceae	Opuntia	Opuntia monacantha
South Africa	Cactaceae	Opuntia	Opuntia pubescens
South Africa	Cactaceae	Opuntia	Opuntia robusta
South Africa	Cactaceae	Opuntia	Opuntia salmiana
South Africa	Cactaceae	Opuntia	Opuntia spinulifera
South Africa	Cactaceae	Opuntia	Opuntia stricta
South Africa	Cactaceae	Opuntia	Opuntia tomentosa
South Africa	Cactaceae	Pereskia	Pereskia aculeata
South Africa	Cactaceae	Selenicereus	Selenicereus undatus
South Africa	Cactaceae	Soehrensia	Soehrensia spachiana
South Africa	Cactaceae	Tephrocactus	Tephrocactus articulatus
South Africa	Cannabaceae	Celtis	Celtis australis
South Africa	Cannabaceae	Celtis	Celtis occidentalis
South Africa	Cannaceae	Canna	Canna indica
South Africa	Caprifoliaceae	Lonicera	Lonicera japonica
South Africa	Caprifoliaceae	Valeriana	Valeriana rubra
South Africa	Caryophyllaceae	Cerastium	Cerastium fontanum
South Africa	Caryophyllaceae	Sagina	Sagina procumbens
South Africa	Caryophyllaceae	Stellaria	Stellaria media
South Africa	Casuarinaceae	Casuarina	Casuarina cunninghamiana
South Africa	Casuarinaceae	Casuarina	Casuarina equisetifolia
South Africa	Commelinaceae	Callisia	Callisia repens
South Africa	Commelinaceae	Tradescantia	Tradescantia fluminensis
South Africa	Commelinaceae	Tradescantia	Tradescantia zebrina
South Africa	Convolvulaceae	Convolvulus	Convolvulus arvensis
South Africa	Convolvulaceae	Cuscuta	Cuscuta campestris
South Africa	Convolvulaceae	Cuscuta	Cuscuta suaveolens
South Africa	Convolvulaceae	Ipomoea	Ipomoea alba
South Africa	Convolvulaceae	Ipomoea	Ipomoea carnea
South Africa	Convolvulaceae	Ipomoea	Ipomoea indica
South Africa	Convolvulaceae	Ipomoea	Ipomoea purpurea
South Africa	Crassulaceae	Kalanchoe	Kalanchoe delagoensis
South Africa	Crassulaceae	Kalanchoe	Kalanchoe pinnata
South Africa	Crassulaceae	Kalanchoe	Kalanchoe prolifera
South Africa	Cucurbitaceae	Diplocyclos	Diplocyclos palmatus
South Africa	Cupressaceae	Juniperus	Juniperus virginiana
South Africa	Equisetaceae	Equisetum	Equisetum hyemale
South Africa	Euphorbiaceae	Euphorbia	Euphorbia esula
South Africa	Euphorbiaceae	Euphorbia	Euphorbia leucocephala
South Africa	Euphorbiaceae	Homalanthus	Homalanthus populifolius
South Africa	Euphorbiaceae	Jatropha	Jatropha curcas
South Africa	Euphorbiaceae	Jatropha	Jatropha gossypiifolia
South Africa	Euphorbiaceae	Ricinus	Ricinus communis
South Africa	Fabaceae	Acacia	Acacia adunca
South Africa	Fabaceae	Acacia	Acacia baileyana
South Africa	Fabaceae	Acacia	Acacia cyclops
South Africa	Fabaceae	Acacia	Acacia dealbata
South Africa	Fabaceae	Acacia	Acacia decurrens
South Africa	Fabaceae	Acacia	Acacia elata
South Africa	Fabaceae	Acacia	Acacia fimbriata
South Africa	Fabaceae	Acacia	Acacia implexa
South Africa	Fabaceae	Acacia	Acacia longifolia
South Africa	Fabaceae	Acacia	Acacia mearnsii
South Africa	Fabaceae	Acacia	Acacia melanoxylon
South Africa	Fabaceae	Acacia	Acacia paradoxa
South Africa	Fabaceae	Acacia	Acacia podalyriifolia
South Africa	Fabaceae	Acacia	Acacia pycnantha
South Africa	Fabaceae	Acacia	Acacia saligna
South Africa	Fabaceae	Acacia	Acacia stricta
South Africa	Fabaceae	Albizia	Albizia lebbeck
South Africa	Fabaceae	Albizia	Albizia procera
South Africa	Fabaceae	Alhagi	Alhagi maurorum
South Africa	Fabaceae	Bauhinia	Bauhinia purpurea
South Africa	Fabaceae	Bauhinia	Bauhinia variegata
South Africa	Fabaceae	Biancaea	Biancaea decapetala
South Africa	Fabaceae	Crotalaria	Crotalaria agatiflora
South Africa	Fabaceae	Cytisus	Cytisus scoparius
South Africa	Fabaceae	Erythrostemon	Erythrostemon gilliesii
South Africa	Fabaceae	Genista	Genista monspessulana
South Africa	Fabaceae	Gleditsia	Gleditsia triacanthos
South Africa	Fabaceae	Leucaena	Leucaena leucocephala
South Africa	Fabaceae	Mimosa	Mimosa pigra
South Africa	Fabaceae	Neltuma	Neltuma glandulosa
South Africa	Fabaceae	Neltuma	Neltuma velutina
South Africa	Fabaceae	Paraserianthes	Paraserianthes lophantha
South Africa	Fabaceae	Parkinsonia	Parkinsonia aculeata
South Africa	Fabaceae	Pueraria	Pueraria montana
South Africa	Fabaceae	Robinia	Robinia pseudoacacia
South Africa	Fabaceae	Senna	Senna bicapsularis
South Africa	Fabaceae	Senna	Senna didymobotrya
South Africa	Fabaceae	Senna	Senna hirsuta
South Africa	Fabaceae	Senna	Senna occidentalis
South Africa	Fabaceae	Senna	Senna pendula
South Africa	Fabaceae	Senna	Senna septemtrionalis
South Africa	Fabaceae	Sesbania	Sesbania punicea
South Africa	Fabaceae	Spartium	Spartium junceum
South Africa	Fabaceae	Tipuana	Tipuana tipu
South Africa	Fabaceae	Ulex	Ulex europaeus
South Africa	Haloragaceae	Myriophyllum	Myriophyllum aquaticum
South Africa	Haloragaceae	Myriophyllum	Myriophyllum spicatum
South Africa	Hydrocharitaceae	Elodea	Elodea canadensis
South Africa	Hydrocharitaceae	Elodea	Elodea densa
South Africa	Hydrocharitaceae	Hydrilla	Hydrilla verticillata
South Africa	Hydroleaceae	Wigandia	Wigandia urens
South Africa	Hypericaceae	Hypericum	Hypericum androsaemum
South Africa	Hypericaceae	Hypericum	Hypericum perforatum
South Africa	Iridaceae	Iris	Iris pseudacorus
South Africa	Juncaceae	Luzula	Luzula multiflora
South Africa	Lamiaceae	Coleus	Coleus barbatus
South Africa	Lamiaceae	Salvia	Salvia tiliifolia
South Africa	Lamiaceae	Vitex	Vitex trifolia
South Africa	Lauraceae	Camphora	Camphora officinarum
South Africa	Lauraceae	Litsea	Litsea glutinosa
South Africa	Liliaceae	Lilium	Lilium formosanum
South Africa	Lythraceae	Lythrum	Lythrum maritimum
South Africa	Lythraceae	Lythrum	Lythrum salicaria
South Africa	Malvaceae	Malva	Malva arborea
South Africa	Malvaceae	Malva	Malva verticillata
South Africa	Malvaceae	Malvastrum	Malvastrum coromandelianum
South Africa	Marsileaceae	Marsilea	Marsilea mutica
South Africa	Meliaceae	Melia	Melia azedarach
South Africa	Meliaceae	Toona	Toona ciliata
South Africa	Menyanthaceae	Nymphoides	Nymphoides peltata
South Africa	Moraceae	Morus	Morus alba
South Africa	Myrtaceae	Eucalyptus	Eucalyptus camaldulensis
South Africa	Myrtaceae	Eucalyptus	Eucalyptus cladocalyx
South Africa	Myrtaceae	Eucalyptus	Eucalyptus conferruminata
South Africa	Myrtaceae	Eucalyptus	Eucalyptus diversicolor
South Africa	Myrtaceae	Eucalyptus	Eucalyptus grandis
South Africa	Myrtaceae	Eucalyptus	Eucalyptus tereticornis
South Africa	Myrtaceae	Eugenia	Eugenia uniflora
South Africa	Myrtaceae	Kunzea	Kunzea ericoides
South Africa	Myrtaceae	Leptospermum	Leptospermum laevigatum
South Africa	Myrtaceae	Melaleuca	Melaleuca citrina
South Africa	Myrtaceae	Melaleuca	Melaleuca hypericifolia
South Africa	Myrtaceae	Melaleuca	Melaleuca linearis
South Africa	Myrtaceae	Melaleuca	Melaleuca quinquenervia
South Africa	Myrtaceae	Melaleuca	Melaleuca viminalis
South Africa	Myrtaceae	Metrosideros	Metrosideros excelsa
South Africa	Myrtaceae	Psidium	Psidium × durbanensis
South Africa	Myrtaceae	Psidium	Psidium cattleianum
South Africa	Myrtaceae	Psidium	Psidium guajava
South Africa	Myrtaceae	Psidium	Psidium guineense
South Africa	Myrtaceae	Syzygium	Syzygium cumini
South Africa	Myrtaceae	Syzygium	Syzygium jambos
South Africa	Nephrolepidaceae	Nephrolepis	Nephrolepis cordifolia
South Africa	Nephrolepidaceae	Nephrolepis	Nephrolepis exaltata
South Africa	Nyctaginaceae	Mirabilis	Mirabilis jalapa
South Africa	Nymphaeaceae	Nuphar	Nuphar lutea
South Africa	Nymphaeaceae	Nymphaea	Nymphaea mexicana
South Africa	Oleaceae	Fraxinus	Fraxinus americana
South Africa	Oleaceae	Fraxinus	Fraxinus angustifolia
South Africa	Oleaceae	Ligustrum	Ligustrum japonicum
South Africa	Oleaceae	Ligustrum	Ligustrum lucidum
South Africa	Oleaceae	Ligustrum	Ligustrum ovalifolium
South Africa	Oleaceae	Ligustrum	Ligustrum sinense
South Africa	Oleaceae	Ligustrum	Ligustrum vulgare
South Africa	Onagraceae	Ludwigia	Ludwigia peruviana
South Africa	Onagraceae	Oenothera	Oenothera sinuosa
South Africa	Orobanchaceae	Orobanche	Orobanche aegyptiaca
South Africa	Orobanchaceae	Orobanche	Orobanche minor
South Africa	Papaveraceae	Argemone	Argemone mexicana
South Africa	Papaveraceae	Argemone	Argemone ochroleuca
South Africa	Passifloraceae	Passiflora	Passiflora caerulea
South Africa	Passifloraceae	Passiflora	Passiflora edulis
South Africa	Passifloraceae	Passiflora	Passiflora suberosa
South Africa	Passifloraceae	Passiflora	Passiflora subpeltata
South Africa	Passifloraceae	Passiflora	Passiflora tripartita
South Africa	Paulowniaceae	Paulownia	Paulownia tomentosa
South Africa	Petiveriaceae	Rivina	Rivina humilis
South Africa	Phytolaccaceae	Phytolacca	Phytolacca americana
South Africa	Phytolaccaceae	Phytolacca	Phytolacca dioica
South Africa	Phytolaccaceae	Phytolacca	Phytolacca octandra
South Africa	Pinaceae	Pinus	Pinus canariensis
South Africa	Pinaceae	Pinus	Pinus elliottii
South Africa	Pinaceae	Pinus	Pinus halepensis
South Africa	Pinaceae	Pinus	Pinus patula
South Africa	Pinaceae	Pinus	Pinus pinaster
South Africa	Pinaceae	Pinus	Pinus radiata
South Africa	Pinaceae	Pinus	Pinus roxburghii
South Africa	Pinaceae	Pinus	Pinus taeda
South Africa	Pittosporaceae	Billardiera	Billardiera heterophylla
South Africa	Pittosporaceae	Pittosporum	Pittosporum crassifolium
South Africa	Pittosporaceae	Pittosporum	Pittosporum undulatum
South Africa	Plantaginaceae	Linaria	Linaria genistifolia
South Africa	Plantaginaceae	Linaria	Linaria vulgaris
South Africa	Plumbaginaceae	Limonium	Limonium sinuatum
South Africa	Poaceae	Agrostis	Agrostis castellana
South Africa	Poaceae	Agrostis	Agrostis gigantea
South Africa	Poaceae	Agrostis	Agrostis stolonifera
South Africa	Poaceae	Alopecurus	Alopecurus geniculatus
South Africa	Poaceae	Arundo	Arundo donax
South Africa	Poaceae	Calamagrostis	Calamagrostis arenaria
South Africa	Poaceae	Cenchrus	Cenchrus clandestinus
South Africa	Poaceae	Cenchrus	Cenchrus longisetus
South Africa	Poaceae	Cenchrus	Cenchrus purpureus
South Africa	Poaceae	Cenchrus	Cenchrus setaceus
South Africa	Poaceae	Cortaderia	Cortaderia jubata
South Africa	Poaceae	Cortaderia	Cortaderia selloana
South Africa	Poaceae	Elymus	Elymus repens
South Africa	Poaceae	Festuca	Festuca rubra
South Africa	Poaceae	Glyceria	Glyceria maxima
South Africa	Poaceae	Nassella	Nassella tenuissima
South Africa	Poaceae	Nassella	Nassella trichotoma
South Africa	Poaceae	Paspalum	Paspalum quadrifarium
South Africa	Poaceae	Poa	Poa pratensis
South Africa	Poaceae	Sasaella	Sasaella ramosa
South Africa	Poaceae	Sorghum	Sorghum halepense
South Africa	Poaceae	Sporobolus	Sporobolus alterniflorus
South Africa	Polygonaceae	Antigonon	Antigonon leptopus
South Africa	Polygonaceae	Persicaria	Persicaria capitata
South Africa	Polygonaceae	Reynoutria	Reynoutria sachalinensis
South Africa	Polygonaceae	Rumex	Rumex acetosella
South Africa	Polygonaceae	Rumex	Rumex usambarensis
South Africa	Polygonaceae	Triplaris	Triplaris americana
South Africa	Polypodiaceae	Phlebodium	Phlebodium aureum
South Africa	Pontederiaceae	Pontederia	Pontederia cordata
South Africa	Pontederiaceae	Pontederia	Pontederia crassipes
South Africa	Primulaceae	Ardisia	Ardisia crenata
South Africa	Primulaceae	Ardisia	Ardisia elliptica
South Africa	Proteaceae	Grevillea	Grevillea banksii
South Africa	Proteaceae	Grevillea	Grevillea robusta
South Africa	Proteaceae	Grevillea	Grevillea rosmarinifolia
South Africa	Proteaceae	Hakea	Hakea drupacea
South Africa	Proteaceae	Hakea	Hakea gibbosa
South Africa	Proteaceae	Hakea	Hakea salicifolia
South Africa	Proteaceae	Hakea	Hakea sericea
South Africa	Rosaceae	Agrimonia	Agrimonia procera
South Africa	Rosaceae	Cotoneaster	Cotoneaster franchetii
South Africa	Rosaceae	Cotoneaster	Cotoneaster glaucophyllus
South Africa	Rosaceae	Cotoneaster	Cotoneaster pannosus
South Africa	Rosaceae	Cotoneaster	Cotoneaster salicifolius
South Africa	Rosaceae	Cotoneaster	Cotoneaster simonsii
South Africa	Rosaceae	Eriobotrya	Eriobotrya japonica
South Africa	Rosaceae	Potentilla	Potentilla indica
South Africa	Rosaceae	Prunus	Prunus serotina
South Africa	Rosaceae	Pyracantha	Pyracantha angustifolia
South Africa	Rosaceae	Pyracantha	Pyracantha coccinea
South Africa	Rosaceae	Pyracantha	Pyracantha crenulata
South Africa	Rosaceae	Pyracantha	Pyracantha koidzumii
South Africa	Rosaceae	Rosa	Rosa rubiginosa
South Africa	Rosaceae	Rubus	Rubus cochinchinensis
South Africa	Rosaceae	Rubus	Rubus cuneifolius
South Africa	Rosaceae	Rubus	Rubus ellipticus
South Africa	Rosaceae	Rubus	Rubus flagellaris
South Africa	Rosaceae	Rubus	Rubus niveus
South Africa	Rosaceae	Rubus	Rubus thaumasius
South Africa	Rutaceae	Murraya	Murraya paniculata
South Africa	Salicaceae	Populus	Populus alba
South Africa	Salicaceae	Populus	Populus × canescens
South Africa	Salviniaceae	Azolla	Azolla filiculoides
South Africa	Salviniaceae	Azolla	Azolla filiculoides subsp. cristata
South Africa	Salviniaceae	Azolla	Azolla pinnata subsp. africana
South Africa	Salviniaceae	Salvinia	Salvinia minima
South Africa	Salviniaceae	Salvinia	Salvinia molesta
South Africa	Sapindaceae	Acer	Acer buergerianum
South Africa	Sapindaceae	Acer	Acer negundo
South Africa	Sapindaceae	Cardiospermum	Cardiospermum grandiflorum
South Africa	Sapindaceae	Cardiospermum	Cardiospermum halicacabum
South Africa	Saururaceae	Houttuynia	Houttuynia cordata
South Africa	Scrophulariaceae	Buddleja	Buddleja davidii
South Africa	Scrophulariaceae	Buddleja	Buddleja madagascariensis
South Africa	Scrophulariaceae	Myoporum	Myoporum insulare
South Africa	Scrophulariaceae	Myoporum	Myoporum laetum
South Africa	Scrophulariaceae	Myoporum	Myoporum montanum
South Africa	Simaroubaceae	Ailanthus	Ailanthus altissima
South Africa	Solanaceae	Cestrum	Cestrum aurantiacum
South Africa	Solanaceae	Cestrum	Cestrum elegans
South Africa	Solanaceae	Cestrum	Cestrum laevigatum
South Africa	Solanaceae	Cestrum	Cestrum parqui
South Africa	Solanaceae	Cestrum	Cestrum spp.
South Africa	Solanaceae	Datura	Datura ferox
South Africa	Solanaceae	Datura	Datura innoxia
South Africa	Solanaceae	Datura	Datura stramonium
South Africa	Solanaceae	Nicandra	Nicandra physalodes
South Africa	Solanaceae	Nicotiana	Nicotiana glauca
South Africa	Solanaceae	Solanum	Solanum betaceum
South Africa	Solanaceae	Solanum	Solanum chrysotrichum
South Africa	Solanaceae	Solanum	Solanum elaeagnifolium
South Africa	Solanaceae	Solanum	Solanum mauritianum
South Africa	Solanaceae	Solanum	Solanum pseudocapsicum
South Africa	Solanaceae	Solanum	Solanum seaforthianum
South Africa	Solanaceae	Solanum	Solanum sisymbriifolium
South Africa	Tamaricaceae	Tamarix	Tamarix aphylla
South Africa	Tamaricaceae	Tamarix	Tamarix chinensis
South Africa	Tamaricaceae	Tamarix	Tamarix gallica
South Africa	Tamaricaceae	Tamarix	Tamarix ramosissima
South Africa	Tropaeolaceae	Tropaeolum	Tropaeolum speciosum
South Africa	Verbenaceae	Duranta	Duranta erecta
South Africa	Verbenaceae	Lantana	Lantana spp.
South Africa	Verbenaceae	Stachytarpheta	Stachytarpheta cayennensis
South Africa	Verbenaceae	Stachytarpheta	Stachytarpheta mutabilis
South Africa	Verbenaceae	Verbena	Verbena bonariensis
South Africa	Verbenaceae	Verbena	Verbena litoralis
South Africa	Verbenaceae	Verbena	Verbena rigida
South Africa	Viburnaceae	Sambucus	Sambucus canadensis
South Africa	Viburnaceae	Sambucus	Sambucus nigra
South Africa	Zingiberaceae	Alpinia	Alpinia zerumbet
South Africa	Zingiberaceae	Hedychium	Hedychium coccineum
South Africa	Zingiberaceae	Hedychium	Hedychium coronarium
South Africa	Zingiberaceae	Hedychium	Hedychium flavescens
South Africa	Zingiberaceae	Hedychium	Hedychium gardnerianum
Spain	Aizoaceae	Carpobrotus	Carpobrotus acinaciformis
Spain	Aizoaceae	Carpobrotus	Carpobrotus edulis
Spain	Amaranthaceae	Alternanthera	Alternanthera philoxeroides
Spain	Amaranthaceae	Atriplex	Atriplex semilunaris
Spain	Amaranthaceae	Maireana	Maireana brevifolia
Spain	Apiaceae	Heracleum	Heracleum mantegazzianum
Spain	Apocynaceae	Araujia	Araujia sericifera
Spain	Apocynaceae	Calotropis	Calotropis procera
Spain	Araceae	Pistia	Pistia stratiotes
Spain	Araliaceae	Hydrocotyle	Hydrocotyle ranunculoides
Spain	Arecaceae	Phoenix	Phoenix dactylifera
Spain	Asparagaceae	Agave	Agave americana
Spain	Asparagaceae	Asparagus	Asparagus asparagoides
Spain	Asparagaceae	Furcraea	Furcraea foetida
Spain	Asteraceae	Ageratina	Ageratina adenophora
Spain	Asteraceae	Ageratina	Ageratina riparia
Spain	Asteraceae	Ambrosia	Ambrosia artemisiifolia
Spain	Asteraceae	Baccharis	Baccharis halimifolia
Spain	Asteraceae	Cotula	Cotula coronopifolia
Spain	Asteraceae	Helianthus	Helianthus tuberosus
Spain	Asteraceae	Senecio	Senecio inaequidens
Spain	Cabombaceae	Cabomba	Cabomba caroliniana
Spain	Cactaceae	Austrocylindropuntia	Austrocylindropuntia cylindrica
Spain	Cactaceae	Austrocylindropuntia	Austrocylindropuntia floccosa
Spain	Cactaceae	Austrocylindropuntia	Austrocylindropuntia pachypus
Spain	Cactaceae	Austrocylindropuntia	Austrocylindropuntia shaferi
Spain	Cactaceae	Austrocylindropuntia	Austrocylindropuntia subulata
Spain	Cactaceae	Austrocylindropuntia	Austrocylindropuntia vestita
Spain	Cactaceae	Cylindropuntia	Cylindropuntia spp.
Spain	Cactaceae	Opuntia	Opuntia maxima
Spain	Cactaceae	Opuntia	Opuntia stricta
Spain	Cactaceae	Opuntia	Opuntia tuna
Spain	Cactaceae	Tephrocactus	Tephrocactus verschaffeltii
Spain	Caprifoliaceae	Valeriana	Valeriana rubra
Spain	Commelinaceae	Tradescantia	Tradescantia fluminensis
Spain	Convolvulaceae	Ipomoea	Ipomoea indica
Spain	Crassulaceae	Crassula	Crassula helmsii
Spain	Dryopteridaceae	Cyrtomium	Cyrtomium falcatum
Spain	Ericaceae	Arbutus	Arbutus unedo
Spain	Euphorbiaceae	Ricinus	Ricinus communis
Spain	Fabaceae	Acacia	Acacia dealbata
Spain	Fabaceae	Acacia	Acacia melanoxylon
Spain	Fabaceae	Acacia	Acacia salicina
Spain	Fabaceae	Cytisus	Cytisus scoparius
Spain	Fabaceae	Leucaena	Leucaena leucocephala
Spain	Fabaceae	Spartium	Spartium junceum
Spain	Fabaceae	Ulex	Ulex europaeus
Spain	Fabaceae	Vachellia	Vachellia farnesiana
Spain	Haloragaceae	Myriophyllum	Myriophyllum aquaticum
Spain	Hydrocharitaceae	Elodea	Elodea canadensis
Spain	Hydrocharitaceae	Elodea	Elodea densa
Spain	Hydrocharitaceae	Elodea	Elodea nuttallii
Spain	Nymphaeaceae	Nymphaea	Nymphaea mexicana
Spain	Onagraceae	Ludwigia	Ludwigia spp.
Spain	Oxalidaceae	Oxalis	Oxalis pes-caprae
Spain	Papaveraceae	Eschscholzia	Eschscholzia californica
Spain	Poaceae	Arundo	Arundo donax
Spain	Poaceae	Cenchrus	Cenchrus clandestinus
Spain	Poaceae	Cenchrus	Cenchrus longisetus
Spain	Poaceae	Cenchrus	Cenchrus purpureus
Spain	Poaceae	Cenchrus	Cenchrus setaceus
Spain	Poaceae	Cortaderia	Cortaderia spp.
Spain	Poaceae	Nassella	Nassella neesiana
Spain	Poaceae	Sporobolus	Sporobolus alterniflorus
Spain	Poaceae	Sporobolus	Sporobolus montevidensis
Spain	Poaceae	Sporobolus	Sporobolus pumilus
Spain	Polygonaceae	Fallopia	Fallopia baldschuanica
Spain	Polygonaceae	Reynoutria	Reynoutria japonica
Spain	Pontederiaceae	Pontederia	Pontederia crassipes
Spain	Salviniaceae	Azolla	Azolla spp.
Spain	Salviniaceae	Salvinia	Salvinia spp.
Spain	Scrophulariaceae	Buddleja	Buddleja davidii
Spain	Scrophulariaceae	Myoporum	Myoporum laetum
Spain	Simaroubaceae	Ailanthus	Ailanthus altissima
Spain	Solanaceae	Nicotiana	Nicotiana glauca
Spain	Zingiberaceae	Hedychium	Hedychium gardnerianum
Switzerland	Actinidiaceae	Actinidia	Actinidia chinensis
Switzerland	Alismataceae	Sagittaria	Sagittaria trifolia
Switzerland	Amaranthaceae	Bassia	Bassia scoparia
Switzerland	Anacardiaceae	Rhus	Rhus typhina
Switzerland	Anacardiaceae	Toxicodendron	Toxicodendron radicans
Switzerland	Apiaceae	Heracleum	Heracleum mantegazzianum
Switzerland	Apiaceae	Oenanthe	Oenanthe javanica
Switzerland	Apocynaceae	Asclepias	Asclepias syriaca
Switzerland	Araliaceae	Aralia	Aralia elata
Switzerland	Araliaceae	Hydrocotyle	Hydrocotyle ranunculoides
Switzerland	Arecaceae	Trachycarpus	Trachycarpus fortunei
Switzerland	Asteraceae	Ambrosia	Ambrosia artemisiifolia
Switzerland	Asteraceae	Ambrosia	Ambrosia confertiflora
Switzerland	Asteraceae	Ambrosia	Ambrosia psilostachya
Switzerland	Asteraceae	Ambrosia	Ambrosia trifida
Switzerland	Asteraceae	Artemisia	Artemisia verlotiorum
Switzerland	Asteraceae	Erigeron	Erigeron annuus
Switzerland	Asteraceae	Erigeron	Erigeron karvinskianus
Switzerland	Asteraceae	Euthamia	Euthamia graminifolia
Switzerland	Asteraceae	Helianthus	Helianthus tuberosus
Switzerland	Asteraceae	Senecio	Senecio inaequidens
Switzerland	Asteraceae	Solidago	Solidago canadensis
Switzerland	Asteraceae	Solidago	Solidago gigantea
Switzerland	Asteraceae	Symphyotrichum	Symphyotrichum novi-belgii
Switzerland	Balsaminaceae	Impatiens	Impatiens balfourii
Switzerland	Balsaminaceae	Impatiens	Impatiens glandulifera
Switzerland	Brassicaceae	Bunias	Bunias orientalis
Switzerland	Brassicaceae	Chorispora	Chorispora tenella
Switzerland	Cabombaceae	Cabomba	Cabomba caroliniana
Switzerland	Cactaceae	Opuntia	Opuntia humifusa
Switzerland	Cactaceae	Opuntia	Opuntia phaeacantha
Switzerland	Cannabaceae	Humulus	Humulus scandens
Switzerland	Caprifoliaceae	Lonicera	Lonicera acuminata
Switzerland	Caprifoliaceae	Lonicera	Lonicera japonica
Switzerland	Caprifoliaceae	Lonicera	Lonicera ligustrina var. pileata
Switzerland	Caprifoliaceae	Symphoricarpos	Symphoricarpos albus
Switzerland	Celastraceae	Celastrus	Celastrus orbiculatus
Switzerland	Celastraceae	Euonymus	Euonymus fortunei
Switzerland	Cornaceae	Cornus	Cornus sericea
Switzerland	Crassulaceae	Crassula	Crassula helmsii
Switzerland	Crassulaceae	Phedimus	Phedimus spurius
Switzerland	Crassulaceae	Phedimus	Phedimus stolonifer
Switzerland	Cucurbitaceae	Echinocystis	Echinocystis lobata
Switzerland	Cucurbitaceae	Sicyos	Sicyos angulatus
Switzerland	Cyperaceae	Cyperus	Cyperus esculentus
Switzerland	Ebenaceae	Diospyros	Diospyros lotus
Switzerland	Fabaceae	Acacia	Acacia dealbata
Switzerland	Fabaceae	Amorpha	Amorpha fruticosa
Switzerland	Fabaceae	Galega	Galega officinalis
Switzerland	Fabaceae	Lupinus	Lupinus polyphyllus
Switzerland	Fabaceae	Pueraria	Pueraria montana var. lobata
Switzerland	Fabaceae	Robinia	Robinia pseudoacacia
Switzerland	Haloragaceae	Myriophyllum	Myriophyllum aquaticum
Switzerland	Haloragaceae	Myriophyllum	Myriophyllum heterophyllum
Switzerland	Hydrocharitaceae	Elodea	Elodea canadensis
Switzerland	Hydrocharitaceae	Elodea	Elodea densa
Switzerland	Hydrocharitaceae	Elodea	Elodea nuttallii
Switzerland	Hydrocharitaceae	Lagarosiphon	Lagarosiphon major
Switzerland	Lardizabalaceae	Akebia	Akebia quinata
Switzerland	Malvaceae	Abutilon	Abutilon theophrasti
Switzerland	Moraceae	Broussonetia	Broussonetia papyrifera
Switzerland	Onagraceae	Ludwigia	Ludwigia × kentiana
Switzerland	Onagraceae	Ludwigia	Ludwigia grandiflora
Switzerland	Onagraceae	Ludwigia	Ludwigia peploides
Switzerland	Paulowniaceae	Paulownia	Paulownia tomentosa
Switzerland	Phytolaccaceae	Phytolacca	Phytolacca americana
Switzerland	Poaceae	Bromus	Bromus riparius
Switzerland	Poaceae	Cenchrus	Cenchrus setaceus
Switzerland	Poaceae	Glyceria	Glyceria striata
Switzerland	Poaceae	Miscanthus	Miscanthus sinensis
Switzerland	Poaceae	Nassella	Nassella tenuissima
Switzerland	Poaceae	Nassella	Nassella trichotoma
Switzerland	Poaceae	Phyllostachys	Phyllostachys aurea
Switzerland	Poaceae	Pseudosasa	Pseudosasa japonica
Switzerland	Poaceae	Sorghum	Sorghum halepense
Switzerland	Poaceae	Sporobolus	Sporobolus indicus
Switzerland	Polygonaceae	Koenigia	Koenigia polystachya
Switzerland	Polygonaceae	Persicaria	Persicaria perfoliata
Switzerland	Polygonaceae	Reynoutria	Reynoutria japonica
Switzerland	Rosaceae	Cotoneaster	Cotoneaster horizontalis
Switzerland	Rosaceae	Prunus	Prunus laurocerasus
Switzerland	Rosaceae	Prunus	Prunus serotina
Switzerland	Rosaceae	Rosa	Rosa multiflora
Switzerland	Rosaceae	Rubus	Rubus hedycarpus
Switzerland	Rosaceae	Rubus	Rubus phoenicolasius
Switzerland	Salviniaceae	Azolla	Azolla filiculoides
Switzerland	Salviniaceae	Salvinia	Salvinia molesta
Switzerland	Scrophulariaceae	Buddleja	Buddleja davidii
Switzerland	Simaroubaceae	Ailanthus	Ailanthus altissima
Switzerland	Solanaceae	Solanum	Solanum carolinense
Switzerland	Viburnaceae	Viburnum	Viburnum rhytidophyllum
Switzerland	Vitaceae	Parthenocissus	Parthenocissus quinquefolia
Switzerland	Vitaceae	Vitis	Vitis vulpina
Thailand	Acanthaceae	Asystasia	Asystasia intrusa
Thailand	Acanthaceae	Ruellia	Ruellia tuberosa
Thailand	Amaranthaceae	Alternanthera	Alternanthera bettzickiana
Thailand	Amaranthaceae	Alternanthera	Alternanthera brasiliana
Thailand	Amaranthaceae	Alternanthera	Alternanthera ficoidea
Thailand	Amaranthaceae	Alternanthera	Alternanthera philoxeroides
Thailand	Amaranthaceae	Amaranthus	Amaranthus caudatus
Thailand	Amaranthaceae	Amaranthus	Amaranthus spinosus
Thailand	Amaranthaceae	Amaranthus	Amaranthus viridis
Thailand	Amaranthaceae	Celosia	Celosia argentea
Thailand	Amaranthaceae	Gomphrena	Gomphrena celosioides
Thailand	Amaranthaceae	Gomphrena	Gomphrena serrata
Thailand	Apiaceae	Eryngium	Eryngium foetidum
Thailand	Araceae	Pistia	Pistia stratiotes
Thailand	Araliaceae	Heptapleurum	Heptapleurum actinophyllum
Thailand	Asparagaceae	Agave	Agave americana
Thailand	Asparagaceae	Agave	Agave sisalana
Thailand	Asparagaceae	Dracaena	Dracaena roxburghiana
Thailand	Asphodelaceae	Asphodelus	Asphodelus fistulosus
Thailand	Asteraceae	Ageratina	Ageratina adenophora
Thailand	Asteraceae	Ageratina	Ageratina riparia
Thailand	Asteraceae	Ageratum	Ageratum conyzoides
Thailand	Asteraceae	Bidens	Bidens alba
Thailand	Asteraceae	Bidens	Bidens pilosa
Thailand	Asteraceae	Carduus	Carduus nutans
Thailand	Asteraceae	Centratherum	Centratherum punctatum
Thailand	Asteraceae	Chromolaena	Chromolaena odorata
Thailand	Asteraceae	Crassocephalum	Crassocephalum crepidioides
Thailand	Asteraceae	Crassocephalum	Crassocephalum rubens
Thailand	Asteraceae	Galinsoga	Galinsoga parviflora
Thailand	Asteraceae	Galinsoga	Galinsoga quadriradiata
Thailand	Asteraceae	Gymnocoronis	Gymnocoronis spilanthoides
Thailand	Asteraceae	Mikania	Mikania micrantha
Thailand	Asteraceae	Praxelis	Praxelis clematidea
Thailand	Asteraceae	Sphagneticola	Sphagneticola trilobata
Thailand	Asteraceae	Synedrella	Synedrella nodiflora
Thailand	Asteraceae	Tithonia	Tithonia diversifolia
Thailand	Asteraceae	Tridax	Tridax procumbens
Thailand	Bignoniaceae	Dolichandra	Dolichandra unguis-cati
Thailand	Boraginaceae	Trichodesma	Trichodesma zeylanicum
Thailand	Cabombaceae	Cabomba	Cabomba caroliniana
Thailand	Cactaceae	Opuntia	Opuntia elatior
Thailand	Cyperaceae	Cyperus	Cyperus eragrostis
Thailand	Euphorbiaceae	Euphorbia	Euphorbia esula
Thailand	Euphorbiaceae	Euphorbia	Euphorbia heterophylla
Thailand	Euphorbiaceae	Euphorbia	Euphorbia hirta
Thailand	Euphorbiaceae	Manihot	Manihot esculenta
Thailand	Euphorbiaceae	Ricinus	Ricinus communis
Thailand	Fabaceae	Acacia	Acacia colei
Thailand	Fabaceae	Acacia	Acacia mearnsii
Thailand	Fabaceae	Aeschynomene	Aeschynomene americana
Thailand	Fabaceae	Cytisus	Cytisus scoparius
Thailand	Fabaceae	Mimosa	Mimosa diplotricha
Thailand	Fabaceae	Mimosa	Mimosa pigra
Thailand	Fabaceae	Mimosa	Mimosa pudica
Thailand	Fabaceae	Neltuma	Neltuma glandulosa
Thailand	Fabaceae	Neltuma	Neltuma juliflora
Thailand	Fabaceae	Neptunia	Neptunia plena
Thailand	Fabaceae	Pueraria	Pueraria montana
Thailand	Fabaceae	Ulex	Ulex europaeus
Thailand	Geraniaceae	Erodium	Erodium cicutarium
Thailand	Haloragaceae	Myriophyllum	Myriophyllum aquaticum
Thailand	Haloragaceae	Myriophyllum	Myriophyllum spicatum
Thailand	Hydrocharitaceae	Hydrilla	Hydrilla verticillata
Thailand	Lythraceae	Lythrum	Lythrum salicaria
Thailand	Malvaceae	Malachra	Malachra capitata
Thailand	Marantaceae	Thalia	Thalia geniculata
Thailand	Marsileaceae	Marsilea	Marsilea macropoda
Thailand	Marsileaceae	Marsilea	Marsilea polycarpa
Thailand	Melastomataceae	Miconia	Miconia calvescens
Thailand	Melastomataceae	Miconia	Miconia crenata
Thailand	Muntingiaceae	Muntingia	Muntingia calabura
Thailand	Myricaceae	Myrica	Myrica faya
Thailand	Myrtaceae	Psidium	Psidium guajava
Thailand	Oxalidaceae	Oxalis	Oxalis latifolia
Thailand	Oxalidaceae	Oxalis	Oxalis pes-caprae
Thailand	Papaveraceae	Argemone	Argemone ochroleuca
Thailand	Passifloraceae	Passiflora	Passiflora foetida
Thailand	Petiveriaceae	Rivina	Rivina humilis
Thailand	Phyllanthaceae	Phyllanthus	Phyllanthus caroliniensis
Thailand	Poaceae	Acrachne	Acrachne racemosa
Thailand	Poaceae	Arrhenatherum	Arrhenatherum elatius
Thailand	Poaceae	Briza	Briza maxima
Thailand	Poaceae	Cenchrus	Cenchrus pedicellatus
Thailand	Poaceae	Echinochloa	Echinochloa polystachya
Thailand	Poaceae	Eragrostis	Eragrostis curvula
Thailand	Poaceae	Holcus	Holcus lanatus
Thailand	Poaceae	Hyparrhenia	Hyparrhenia rufa
Thailand	Poaceae	Melinis	Melinis minutiflora
Thailand	Poaceae	Melinis	Melinis repens
Thailand	Poaceae	Rottboellia	Rottboellia cochinchinensis
Thailand	Poaceae	Setaria	Setaria parviflora
Thailand	Poaceae	Sporobolus	Sporobolus anglicus
Thailand	Polygonaceae	Reynoutria	Reynoutria japonica
Thailand	Pontederiaceae	Pontederia	Pontederia crassipes
Thailand	Proteaceae	Grevillea	Grevillea robusta
Thailand	Rubiaceae	Cinchona	Cinchona pubescens
Thailand	Salviniaceae	Azolla	Azolla filiculoides
Thailand	Salviniaceae	Salvinia	Salvinia molesta
Thailand	Solanaceae	Datura	Datura stramonium
Thailand	Solanaceae	Nicandra	Nicandra physalodes
Thailand	Talinaceae	Talinum	Talinum paniculatum
Thailand	Typhaceae	Typha	Typha angustifolia
Thailand	Typhaceae	Typha	Typha latifolia
Thailand	Urticaceae	Cecropia	Cecropia schreberiana
Thailand	Verbenaceae	Lantana	Lantana camara
Thailand	Verbenaceae	Verbena	Verbena officinalis
United States	Acanthaceae	Hygrophila	Hygrophila polysperma
United States	Alismataceae	Sagittaria	Sagittaria sagittifolia
United States	Amaranthaceae	Alternanthera	Alternanthera sessilis
United States	Amaranthaceae	Caroxylon	Caroxylon vermiculatum
United States	Apiaceae	Heracleum	Heracleum mantegazzianum
United States	Asphodelaceae	Asphodelus	Asphodelus fistulosus
United States	Asteraceae	Ageratina	Ageratina adenophora
United States	Asteraceae	Ageratina	Ageratina riparia
United States	Asteraceae	Arctotheca	Arctotheca calendula
United States	Asteraceae	Carthamus	Carthamus oxyacanthus
United States	Asteraceae	Crupina	Crupina vulgaris
United States	Asteraceae	Inula	Inula britannica
United States	Asteraceae	Mikania	Mikania cordata
United States	Asteraceae	Mikania	Mikania micrantha
United States	Asteraceae	Onopordum	Onopordum acaulon
United States	Asteraceae	Onopordum	Onopordum illyricum
United States	Asteraceae	Senecio	Senecio inaequidens
United States	Asteraceae	Senecio	Senecio madagascariensis
United States	Asteraceae	Tridax	Tridax procumbens
United States	Cactaceae	Opuntia	Opuntia aurantiaca
United States	Caryophyllaceae	Drymaria	Drymaria arenarioides
United States	Commelinaceae	Commelina	Commelina benghalensis
United States	Convolvulaceae	Cuscuta	Cuscuta spp.
United States	Convolvulaceae	Ipomoea	Ipomoea aquatica
United States	Euphorbiaceae	Euphorbia	Euphorbia terracina
United States	Fabaceae	Galega	Galega officinalis
United States	Fabaceae	Mimosa	Mimosa diplotricha
United States	Fabaceae	Mimosa	Mimosa pigra
United States	Fabaceae	Neltuma	Neltuma alpataco
United States	Fabaceae	Neltuma	Neltuma argentina
United States	Fabaceae	Neltuma	Neltuma articulata
United States	Fabaceae	Neltuma	Neltuma caldenia
United States	Fabaceae	Neltuma	Neltuma calingastana
United States	Fabaceae	Neltuma	Neltuma campestris
United States	Fabaceae	Neltuma	Neltuma castellanosii
United States	Fabaceae	Neltuma	Neltuma denudans
United States	Fabaceae	Neltuma	Neltuma elata
United States	Fabaceae	Neltuma	Neltuma fiebrigii
United States	Fabaceae	Neltuma	Neltuma hassleri
United States	Fabaceae	Neltuma	Neltuma humilis
United States	Fabaceae	Neltuma	Neltuma kuntzei
United States	Fabaceae	Neltuma	Neltuma pallida
United States	Fabaceae	Neltuma	Neltuma rojasiana
United States	Fabaceae	Neltuma	Neltuma ruizlealii
United States	Fabaceae	Neltuma	Neltuma ruscifolia
United States	Fabaceae	Neltuma	Neltuma sericantha
United States	Fabaceae	Prosopis	Prosopis farcta
United States	Fabaceae	Strombocarpa	Strombocarpa burkartii
United States	Fabaceae	Strombocarpa	Strombocarpa ferox
United States	Fabaceae	Strombocarpa	Strombocarpa palmeri
United States	Fabaceae	Strombocarpa	Strombocarpa reptans
United States	Fabaceae	Strombocarpa	Strombocarpa strombulifera
United States	Fabaceae	Strombocarpa	Strombocarpa torquata
United States	Fabaceae	Vachellia	Vachellia nilotica
United States	Hydrocharitaceae	Hydrilla	Hydrilla verticillata
United States	Hydrocharitaceae	Lagarosiphon	Lagarosiphon major
United States	Hydrocharitaceae	Ottelia	Ottelia alismoides
United States	Iridaceae	Moraea	Moraea collina
United States	Iridaceae	Moraea	Moraea flaccida
United States	Iridaceae	Moraea	Moraea miniata
United States	Iridaceae	Moraea	Moraea ochroleuca
United States	Iridaceae	Moraea	Moraea pallida
United States	Lygodiaceae	Lygodium	Lygodium flexuosum
United States	Lygodiaceae	Lygodium	Lygodium microphyllum
United States	Melastomataceae	Melastoma	Melastoma spp.
United States	Myrtaceae	Melaleuca	Melaleuca quinquenervia
United States	Orobanchaceae	Aeginetia	Aeginetia spp.
United States	Orobanchaceae	Alectra	Alectra spp.
United States	Orobanchaceae	Orobanche	Orobanche spp.
United States	Orobanchaceae	Striga	Striga spp.
United States	Plantaginaceae	Limnophila	Limnophila sessiliflora
United States	Poaceae	Avena	Avena sterilis
United States	Poaceae	Cenchrus	Cenchrus caudatus
United States	Poaceae	Cenchrus	Cenchrus clandestinus
United States	Poaceae	Cenchrus	Cenchrus pedicellatus
United States	Poaceae	Chrysopogon	Chrysopogon aciculatus
United States	Poaceae	Digitaria	Digitaria abyssinica
United States	Poaceae	Digitaria	Digitaria velutina
[truncated: 51 more rows]
