# Supplementary material for: Global invasive alien plant management lists: Assessing current practices and adapting to new demands
Source: Plant Divers. 2024 Nov 14;47(4):666–80. doi: 10.1016/j.pld.2024.11.002 (PMC12302625; doi:10.1016/j.pld.2024.11.002)
Supplement: Multimedia component 3 [file mmc3.xlsx]

## Sheet: Sheet1
Table S4 Taxonomic, habitat, growth form and native distribution continents of invasive alien plants from National Management Lists of 24 countries*
Number	Division	Family	Genus	Species	Taxon authors	Habitat	Growth form	Native distribution
1	Pteridophyta	Athyriaceae	Diplazium	Diplazium esculentum	(Retz.) Sw.	Terrestrial	Herb	AI, OC
2	Pteridophyta	Athyriaceae	Diplazium	Diplazium proliferum	(Lam.) Kaulf.	Terrestrial	Herb	AI, AF, OC
3	Pteridophyta	Cyatheaceae	Sphaeropteris	Sphaeropteris cooperi	(Hook. ex F.Muell.) R.M.Tryon	Terrestrial	Tree	OC
4	Pteridophyta	Dryopteridaceae	Cyrtomium	Cyrtomium falcatum	(L.f.) C.Presl	Terrestrial	Herb	AI
5	Pteridophyta	Equisetaceae	Equisetum	Equisetum arvense	L.	Terrestrial	Herb	AI, EU, NOA
6	Pteridophyta	Equisetaceae	Equisetum	Equisetum hyemale	L.	Terrestrial	Herb	AI, EU, NOA
7	Pteridophyta	Lygodiaceae	Lygodium	Lygodium flexuosum	(L.) Sw.	Terrestrial	Vine	AI, OC
8	Pteridophyta	Lygodiaceae	Lygodium	Lygodium japonicum	(Thunb.) Sw.	Terrestrial	Vine	AI, OC
9	Pteridophyta	Lygodiaceae	Lygodium	Lygodium microphyllum	(Cav.) R.Br.	Terrestrial	Vine	AI, OC, AF
10	Pteridophyta	Marattiaceae	Angiopteris	Angiopteris evecta	(G.Forst.) Hoffm.	Terrestrial	Herb	OC
11	Pteridophyta	Marsileaceae	Marsilea	Marsilea macropoda	Engelm. ex A.Braun	Aquatic	Herb	NOA
12	Pteridophyta	Marsileaceae	Marsilea	Marsilea mutica	Mett.	Aquatic	Herb	OC
13	Pteridophyta	Marsileaceae	Marsilea	Marsilea polycarpa	Hook. & Grev.	Aquatic	Herb	NOA, SA
14	Pteridophyta	Nephrolepidaceae	Nephrolepis	Nephrolepis brownii	(Desv.) Hovenkamp & Miyam.	Terrestrial	Epiphyte	AI, OC
15	Pteridophyta	Nephrolepidaceae	Nephrolepis	Nephrolepis cordifolia	(L.) C.Presl	Terrestrial	Epiphyte	AI, OC, AF
16	Pteridophyta	Nephrolepidaceae	Nephrolepis	Nephrolepis exaltata	(L.) Schott	Terrestrial	Epiphyte	NOA, SA
17	Pteridophyta	Polypodiaceae	Phlebodium	Phlebodium aureum	(L.) J.Sm.	Terrestrial	Epiphyte	NOA, SA
18	Pteridophyta	Pteridaceae	Pteris	Pteris cretica	L.	Terrestrial	Herb	AI, AF, EU
19	Pteridophyta	Pteridaceae	Pteris	Pteris tripartita	Sw.	Terrestrial	Herb	AI, AF, OC
20	Pteridophyta	Salviniaceae	Azolla	Azolla filiculoides	Lam.	Aquatic	Herb	NOA, SA
21	Pteridophyta	Salviniaceae	Azolla	Azolla filiculoides subsp. cristata	(Kaulf.) Fraser-Jenk.	Aquatic	Herb	NOA, SA
22	Pteridophyta	Salviniaceae	Azolla	Azolla pinnata	R.Br.	Aquatic	Herb	AI, AF, OC
23	Pteridophyta	Salviniaceae	Azolla	Azolla pinnata subsp. africana	(Desv.) R.M.K.Saunders & K.Fowler	Aquatic	Herb	AF
24	Pteridophyta	Salviniaceae	Salvinia	Salvinia auriculata	Aubl.	Aquatic	Herb	NOA, SA
25	Pteridophyta	Salviniaceae	Salvinia	Salvinia biloba	Raddi	Aquatic	Herb	SA
26	Pteridophyta	Salviniaceae	Salvinia	Salvinia minima	Baker	Aquatic	Herb	NOA, SA
27	Pteridophyta	Salviniaceae	Salvinia	Salvinia molesta	D.Mitch.	Aquatic	Herb	SA
28	Pteridophyta	Selaginellaceae	Selaginella	Selaginella plana	(Desv.) Hieron.	Terrestrial	Herb	AI, OC
29	Pteridophyta	Selaginellaceae	Selaginella	Selaginella willdenowii	(Desv.) Baker	Terrestrial	Herb	AI
30	Pteridophyta	Thelypteridaceae	Macrothelypteris	Macrothelypteris torresiana	(Gaudich.) Ching	Terrestrial	Herb	AI, AF, OC
31	Pteridophyta	Thelypteridaceae	Thelypteris	Thelypteris dentata	(Forssk.) E.P.St.John	Terrestrial	Herb	AI, AF, OC, EU
32	Pteridophyta	Thelypteridaceae	Thelypteris	Thelypteris opulenta	(Kaulf.) Fosberg	Terrestrial	Herb	AI, AF, OC
33	Gymnospermae	Cupressaceae	Callitris	Callitris endlicheri	(Parl.) F.M.Bailey	Terrestrial	Tree	OC
34	Gymnospermae	Cupressaceae	Cupressus	Cupressus sempervirens	L.	Terrestrial	Tree	AI, AF
35	Gymnospermae	Cupressaceae	Hesperocyparis	Hesperocyparis arizonica	(Greene) Bartel	Terrestrial	Tree	NOA
36	Gymnospermae	Cupressaceae	Hesperocyparis	Hesperocyparis lusitanica	(Mill.) Bartel	Terrestrial	Tree	NOA
37	Gymnospermae	Cupressaceae	Juniperus	Juniperus communis	L.	Terrestrial	shrub	AI, EU, AF, NOA
38	Gymnospermae	Cupressaceae	Juniperus	Juniperus virginiana	L.	Terrestrial	Tree	NOA
39	Gymnospermae	Pinaceae	Cedrus	Cedrus deodara	(Roxb. ex D.Don) G.Don	Terrestrial	Tree	AI
40	Gymnospermae	Pinaceae	Picea	Picea abies	(L.) H.Karst.	Terrestrial	Tree	EU
41	Gymnospermae	Pinaceae	Pinus	Pinus canariensis	C.Sm. ex DC.	Terrestrial	Tree	AF
42	Gymnospermae	Pinaceae	Pinus	Pinus contorta	Douglas ex Loudon	Terrestrial	Tree	NOA
43	Gymnospermae	Pinaceae	Pinus	Pinus elliottii	Engelm.	Terrestrial	Tree	NOA
44	Gymnospermae	Pinaceae	Pinus	Pinus halepensis	Mill.	Terrestrial	Tree	AI, EU, AF
45	Gymnospermae	Pinaceae	Pinus	Pinus nigra	J.F.Arnold	Terrestrial	Tree	AI, EU, AF
46	Gymnospermae	Pinaceae	Pinus	Pinus patula	Schiede ex Schltdl. & Cham.	Terrestrial	Tree	NOA
47	Gymnospermae	Pinaceae	Pinus	Pinus pinaster	Aiton	Terrestrial	Tree	EU, AF
48	Gymnospermae	Pinaceae	Pinus	Pinus pinea	L.	Terrestrial	Tree	AI, EU
49	Gymnospermae	Pinaceae	Pinus	Pinus ponderosa	Douglas ex C.Lawson	Terrestrial	Tree	NOA
50	Gymnospermae	Pinaceae	Pinus	Pinus radiata	D.Don	Terrestrial	Tree	NOA
51	Gymnospermae	Pinaceae	Pinus	Pinus roxburghii	Sarg.	Terrestrial	Tree	AI
52	Gymnospermae	Pinaceae	Pinus	Pinus sylvestris	L.	Terrestrial	Tree	AI, EU
53	Gymnospermae	Pinaceae	Pinus	Pinus taeda	L.	Terrestrial	Tree	NOA
54	Gymnospermae	Pinaceae	Pseudotsuga	Pseudotsuga menziesii	(Mirb.) Franco	Terrestrial	Tree	NOA
55	Angiospermae	Cabombaceae	Cabomba	Cabomba caroliniana	A.Gray	Aquatic	Herb	NOA, SA
56	Angiospermae	Nymphaeaceae	Nuphar	Nuphar lutea	(L.) Sm.	Aquatic	Herb	AI, AF, EU
57	Angiospermae	Nymphaeaceae	Nymphaea	Nymphaea lotus	L.	Aquatic	Herb	AF, EU
58	Angiospermae	Nymphaeaceae	Nymphaea	Nymphaea mexicana	Zucc.	Aquatic	Herb	NOA
59	Angiospermae	Lauraceae	Camphora	Camphora officinarum	Boerh. ex Fabr.	Terrestrial	Tree	AI
60	Angiospermae	Lauraceae	Laurus	Laurus nobilis	L.	Terrestrial	Tree	AI, AF, EU
61	Angiospermae	Lauraceae	Litsea	Litsea glutinosa	(Lour.) C.B.Rob.	Terrestrial	Tree	AI, OC
62	Angiospermae	Annonaceae	Annona	Annona glabra	L.	Terrestrial	Tree	NOA, SA, AF
63	Angiospermae	Saururaceae	Houttuynia	Houttuynia cordata	Thunb.	Terrestrial	Herb	AI
64	Angiospermae	Piperaceae	Piper	Piper aduncum	L.	Terrestrial	Tree	NOA, SA
65	Angiospermae	Aristolochiaceae	Aristolochia	Aristolochia littoralis	Parodi	Terrestrial	liana	SA
66	Angiospermae	Araceae	Arum	Arum italicum	Mill.	Terrestrial	Herb	AI, EU, AF
67	Angiospermae	Araceae	Dieffenbachia	Dieffenbachia seguine	(Jacq.) Schott	Terrestrial	Herb	SA
68	Angiospermae	Araceae	Epipremnum	Epipremnum aureum	(Linden & André) G.S.Bunting	Terrestrial	Vine	OC
69	Angiospermae	Araceae	Epipremnum	Epipremnum pinnatum	(L.) Engl.	Terrestrial	Vine	AI, OC
70	Angiospermae	Araceae	Lysichiton	Lysichiton americanus	Hultén & H.St.John	Aquatic or Terrestrial	Herb	NOA
71	Angiospermae	Araceae	Pistia	Pistia stratiotes	L.	Aquatic	Herb	AI, AF, OC, NOA, SA
72	Angiospermae	Araceae	Syngonium	Syngonium podophyllum	Schott	Terrestrial	liana	NOA, SA
73	Angiospermae	Araceae	Zantedeschia	Zantedeschia aethiopica	(L.) Spreng.	Terrestrial	Herb	AF
74	Angiospermae	Alismataceae	Alisma	Alisma plantago-aquatica	L.	Aquatic	Herb	AI, AF, EU
75	Angiospermae	Alismataceae	Aquarius	Aquarius cordifolius	(L.) Christenh. & Byng	Aquatic	Herb	NOA, SA
76	Angiospermae	Alismataceae	Helanthium	Helanthium tenellum	(Mart. ex Schult.f.) J.G.Sm.	Aquatic	Herb	NOA, SA
77	Angiospermae	Alismataceae	Hydrocleys	Hydrocleys nymphoides	(Humb. & Bonpl. ex Willd.) Buchenau	Aquatic	Herb	NOA, SA
78	Angiospermae	Alismataceae	Limnocharis	Limnocharis flava	(L.) Buchenau	Aquatic	Herb	NOA, SA
79	Angiospermae	Alismataceae	Sagittaria	Sagittaria montevidensis	Cham. & Schltdl.	Aquatic	Herb	SA
80	Angiospermae	Alismataceae	Sagittaria	Sagittaria platyphylla	(Engelm.) J.G.Sm.	Aquatic	Herb	NOA
81	Angiospermae	Alismataceae	Sagittaria	Sagittaria sagittifolia	L.	Aquatic	Herb	AI, EU
82	Angiospermae	Alismataceae	Sagittaria	Sagittaria trifolia	L.	Aquatic	Herb	AI
83	Angiospermae	Hydrocharitaceae	Elodea	Elodea canadensis	Michx.	Aquatic	Herb	NOA
84	Angiospermae	Hydrocharitaceae	Elodea	Elodea densa	(Planch.) Casp.	Aquatic	Herb	SA
85	Angiospermae	Hydrocharitaceae	Elodea	Elodea nuttallii	(Planch.) H.St.John	Aquatic	Herb	NOA
86	Angiospermae	Hydrocharitaceae	Hydrilla	Hydrilla verticillata	(L.f.) Royle	Aquatic	Herb	AI, EU, AF, OC
87	Angiospermae	Hydrocharitaceae	Hydrocharis	Hydrocharis laevigata	(Humb. & Bonpl. ex Willd.) Byng & Christenh.	Aquatic	Herb	NOA, SA
88	Angiospermae	Hydrocharitaceae	Hydrocharis	Hydrocharis spongia	Bosc	Aquatic	Herb	NOA
89	Angiospermae	Hydrocharitaceae	Lagarosiphon	Lagarosiphon major	(Ridl.) Moss	Aquatic	Herb	AF
90	Angiospermae	Hydrocharitaceae	Najas	Najas guadalupensis	(Spreng.) Magnus	Aquatic	Herb	NOA, SA
91	Angiospermae	Hydrocharitaceae	Najas	Najas minor	All.	Aquatic	Herb	AI, EU, AF
92	Angiospermae	Hydrocharitaceae	Ottelia	Ottelia alismoides	(L.) Pers.	Aquatic	Herb	AI, OC
93	Angiospermae	Ruppiaceae	Ruppia	Ruppia maritima	L.	Aquatic	Herb	AI, EU, AF, NOA, SA, OC
94	Angiospermae	Arecaceae	Chrysalidocarpus	Chrysalidocarpus madagascariensis	(D.T.Fish) Becc.	Terrestrial	Tree	AF
95	Angiospermae	Arecaceae	Elaeis	Elaeis guineensis	Jacq.	Terrestrial	Tree	AF
96	Angiospermae	Arecaceae	Phoenix	Phoenix canariensis	H.Wildpret	Terrestrial	Tree	AF
97	Angiospermae	Arecaceae	Phoenix	Phoenix dactylifera	L.	Terrestrial	Tree	AI
98	Angiospermae	Arecaceae	Trachycarpus	Trachycarpus fortunei	(Hook.) H.Wendl.	Terrestrial	Tree	AI
99	Angiospermae	Orchidaceae	Dendrobium	Dendrobium crumenatum	Sw.	Terrestrial	Epiphyte	AI, OC
100	Angiospermae	Orchidaceae	Eulophia	Eulophia maculata	(Lindl.) Rchb.f.	Terrestrial	Epiphyte	AF
101	Angiospermae	Orchidaceae	Ida	Ida spp.		Terrestrial	Epiphyte	NOA, SA
102	Angiospermae	Orchidaceae	Spathoglottis	Spathoglottis plicata	Blume	Terrestrial	Epiphyte	AI, OC
103	Angiospermae	Iridaceae	Chasmanthe	Chasmanthe bicolor	(Gasp.) N.E.Br.	Terrestrial	Herb	AF
104	Angiospermae	Iridaceae	Crocosmia	Crocosmia × crocosmiiflora	(Lemoine) N.E.Br.	Terrestrial	Herb	AF
105	Angiospermae	Iridaceae	Crocosmia	Crocosmia paniculata	(Klatt) Goldblatt	Terrestrial	Herb	AF
106	Angiospermae	Iridaceae	Freesia	Freesia × kewensis	J.Wright bis	Terrestrial	Herb	AF
107	Angiospermae	Iridaceae	Freesia	Freesia refracta	(Jacq.) Klatt	Terrestrial	Herb	AF
108	Angiospermae	Iridaceae	Gladiolus	Gladiolus spp.		Terrestrial	Herb	AI, EU, AF
109	Angiospermae	Iridaceae	Iris	Iris pseudacorus	L.	Aquatic or Terrestrial	Herb	AI, EU, AF
110	Angiospermae	Iridaceae	Moraea	Moraea collina	Thunb.	Terrestrial	Herb	AF
111	Angiospermae	Iridaceae	Moraea	Moraea flaccida	(Sweet) Steud.	Terrestrial	Herb	AF
112	Angiospermae	Iridaceae	Moraea	Moraea miniata	Andrews	Terrestrial	Herb	AF
113	Angiospermae	Iridaceae	Moraea	Moraea ochroleuca	(Salisb.) Drapiez	Terrestrial	Herb	AF
114	Angiospermae	Iridaceae	Moraea	Moraea pallida	(Baker) Goldblatt	Terrestrial	Herb	AF
115	Angiospermae	Asphodelaceae	Asphodelus	Asphodelus fistulosus	L.	Terrestrial	Herb	AI, EU, AF
116	Angiospermae	Amaryllidaceae	Allium	Allium triquetrum	L.	Terrestrial	Herb	EU, AF
117	Angiospermae	Amaryllidaceae	Amaryllis	Amaryllis belladonna	L.	Terrestrial	Herb	AF
118	Angiospermae	Amaryllidaceae	Crinum	Crinum × powellii	Baker	Terrestrial	Herb	artificial hybrid
119	Angiospermae	Amaryllidaceae	Crinum	Crinum asiaticum	L.	Terrestrial	Herb	AI, OC
120	Angiospermae	Amaryllidaceae	Leucojum	Leucojum aestivum	L.	Terrestrial	Herb	AI, EU
121	Angiospermae	Amaryllidaceae	Narcissus	Narcissus poeticus	L.	Terrestrial	Herb	EU
122	Angiospermae	Amaryllidaceae	Narcissus	Narcissus tazetta	L.	Terrestrial	Herb	AI, EU, AF
123	Angiospermae	Asparagaceae	Agave	Agave americana	L.	Terrestrial	Herb	NOA
124	Angiospermae	Asparagaceae	Agave	Agave sisalana	Perrine	Terrestrial	Herb	NOA
125	Angiospermae	Asparagaceae	Asparagus	Asparagus aethiopicus	L.	Terrestrial	Herb	AF
126	Angiospermae	Asparagaceae	Asparagus	Asparagus africanus	Lam.	Terrestrial	Liana	AI, AF
127	Angiospermae	Asparagaceae	Asparagus	Asparagus asparagoides	(L.) Druce	Terrestrial	Vine	AF
128	Angiospermae	Asparagaceae	Dracaena	Dracaena hyacinthoides	(L.) Mabb.	Terrestrial	Herb	AF
129	Angiospermae	Asparagaceae	Dracaena	Dracaena roxburghiana	(Schult. & Schult.f.) Byng & Christenh.	Terrestrial	Herb	AI
130	Angiospermae	Asparagaceae	Dracaena	Dracaena trifasciata	(Prain) Mabb.	Terrestrial	Herb	AF
131	Angiospermae	Asparagaceae	Furcraea	Furcraea foetida	(L.) Haw.	Terrestrial	Shrub	NOA, SA
132	Angiospermae	Commelinaceae	Callisia	Callisia repens	(Jacq.) L.	Terrestrial	Herb	NOA, SA
133	Angiospermae	Commelinaceae	Commelina	Commelina benghalensis	L.	Terrestrial	Herb	AI, AF
134	Angiospermae	Commelinaceae	Tradescantia	Tradescantia fluminensis	Vell.	Terrestrial	Herb	SA
135	Angiospermae	Commelinaceae	Tradescantia	Tradescantia zebrina	Bosse	Terrestrial	Herb	NOA, SA
136	Angiospermae	Pontederiaceae	Heteranthera	Heteranthera reniformis	Ruiz & Pav.	Aquatic	Herb	NOA, SA
137	Angiospermae	Pontederiaceae	Pontederia	Pontederia azurea	Sw.	Aquatic	Herb	NOA, SA
138	Angiospermae	Pontederiaceae	Pontederia	Pontederia cordata	L.	Aquatic	Herb	NOA, SA
139	Angiospermae	Pontederiaceae	Pontederia	Pontederia crassipes	Mart.	Aquatic	Herb	SA
140	Angiospermae	Pontederiaceae	Pontederia	Pontederia hastata	L.	Aquatic	Herb	AI, OC
141	Angiospermae	Pontederiaceae	Pontederia	Pontederia vaginalis	Burm.f.	Aquatic	Herb	AI, OC
142	Angiospermae	Dioscoreaceae	Dioscorea	Dioscorea polystachya	Turcz.	Terrestrial	Vine	AI
143	Angiospermae	Liliaceae	Lilium	Lilium formosanum	A.Wallace	Terrestrial	Herb	AI
144	Angiospermae	Typhaceae	Sparganium	Sparganium erectum	L.	Aquatic	Herb	AI, EU, AF
145	Angiospermae	Typhaceae	Typha	Typha angustifolia	L.	Aquatic	Herb	AI, EU, AF, NOA
146	Angiospermae	Typhaceae	Typha	Typha domingensis	Pers.	Aquatic	Herb	AI, EU, AF, NOA, SA, OC
147	Angiospermae	Typhaceae	Typha	Typha latifolia	L.	Aquatic	Herb	AI, EU, AF, NOA, SA
148	Angiospermae	Juncaceae	Juncus	Juncus tenuis	Willd.	Terrestrial	Herb	NOA
149	Angiospermae	Juncaceae	Luzula	Luzula multiflora	(Ehrh.) Lej.	Terrestrial	Herb	AI, EU, AF, NOA, SA
150	Angiospermae	Cyperaceae	Amphiscirpus	Amphiscirpus nevadensis	(S.Watson) Oteng-Yeb.	Aquatic or Terrestrial	Herb	NOA, SA
151	Angiospermae	Cyperaceae	Carex	Carex kobomugi	Ohwi	Terrestrial	Herb	AI
152	Angiospermae	Cyperaceae	Cyperus	Cyperus eragrostis	Lam.	Terrestrial	Herb	NOA, SA
153	Angiospermae	Cyperaceae	Cyperus	Cyperus esculentus	L.	Terrestrial	Herb	AI, EU, AF, NOA, SA
154	Angiospermae	Poaceae	Acrachne	Acrachne racemosa	(B.Heyne ex Roth) Ohwi	Terrestrial	Herb	AI, AF, OC
155	Angiospermae	Poaceae	Aegilops	Aegilops cylindrica	Host	Terrestrial	Herb	AI, EU
156	Angiospermae	Poaceae	Agrostis	Agrostis capillaris	L.	Terrestrial	Herb	AI, EU
157	Angiospermae	Poaceae	Agrostis	Agrostis castellana	Boiss. & Reut.	Terrestrial	Herb	AI, EU
158	Angiospermae	Poaceae	Agrostis	Agrostis gigantea	Roth	Terrestrial	Herb	AI, EU, AF
159	Angiospermae	Poaceae	Agrostis	Agrostis stolonifera	L.	Terrestrial	Herb	AI, EU, AF
160	Angiospermae	Poaceae	Aira	Aira caryophyllea	L.	Terrestrial	Herb	AI, EU, AF
161	Angiospermae	Poaceae	Aira	Aira elegans	Willd. ex Roem. & Schult.	Terrestrial	Herb	AI, EU, AF
162	Angiospermae	Poaceae	Alopecurus	Alopecurus geniculatus	L.	Terrestrial	Herb	AI, EU, AF
163	Angiospermae	Poaceae	Alopecurus	Alopecurus myosuroides	Huds.	Terrestrial	Herb	AI, EU, AF
164	Angiospermae	Poaceae	Andropogon	Andropogon gayanus	Kunth	Terrestrial	Herb	AF
165	Angiospermae	Poaceae	Andropogon	Andropogon virginicus	L.	Terrestrial	Herb	NOA, SA
166	Angiospermae	Poaceae	Anthoxanthum	Anthoxanthum aristatum	Boiss.	Terrestrial	Herb	EU, AF
167	Angiospermae	Poaceae	Anthoxanthum	Anthoxanthum odoratum	L.	Terrestrial	Herb	AI, EU, AF
168	Angiospermae	Poaceae	Apera	Apera interrupta	(L.) P.Beauv.	Terrestrial	Herb	AI, EU, AF
169	Angiospermae	Poaceae	Apera	Apera spica-venti	(L.) P.Beauv.	Terrestrial	Herb	AI, EU, AF
170	Angiospermae	Poaceae	Arrhenatherum	Arrhenatherum elatius	(L.) P.Beauv. ex J.Presl & C.Presl	Terrestrial	Herb	AI, EU, AF
171	Angiospermae	Poaceae	Arthraxon	Arthraxon hispidus	(Thunb.) Makino	Terrestrial	Herb	AI, OC, AF
172	Angiospermae	Poaceae	Arundo	Arundo donax	L.	Terrestrial	Herb	AI
173	Angiospermae	Poaceae	Avena	Avena barbata	Pott ex Link	Terrestrial	Herb	AI, EU, AF
174	Angiospermae	Poaceae	Avena	Avena fatua	L.	Terrestrial	Herb	AI, EU, AF
175	Angiospermae	Poaceae	Avena	Avena sativa	L.	Terrestrial	Herb	AI
176	Angiospermae	Poaceae	Avena	Avena sterilis	L.	Terrestrial	Herb	AI, EU, AF
177	Angiospermae	Poaceae	Bambusa	Bambusa vulgaris	Schrad. ex J.C.Wendl.	Terrestrial	Herb	AI
178	Angiospermae	Poaceae	Bothriochloa	Bothriochloa bladhii	(Retz.) S.T.Blake	Terrestrial	Herb	AI, AF, OC
179	Angiospermae	Poaceae	Bothriochloa	Bothriochloa pertusa	(L.) A.Camus	Terrestrial	Herb	AI, AF, OC
180	Angiospermae	Poaceae	Briza	Briza maxima	L.	Terrestrial	Herb	AI, EU, AF
181	Angiospermae	Poaceae	Briza	Briza media	L.	Terrestrial	Herb	AI, EU, AF
182	Angiospermae	Poaceae	Briza	Briza minor	L.	Terrestrial	Herb	AI, EU, AF
183	Angiospermae	Poaceae	Bromus	Bromus cebadilla	Steud.	Terrestrial	Herb	SA
184	Angiospermae	Poaceae	Bromus	Bromus hordeaceus	L.	Terrestrial	Herb	AI, EU, AF
185	Angiospermae	Poaceae	Bromus	Bromus japonicus	Houtt.	Terrestrial	Herb	AI, EU, AF
186	Angiospermae	Poaceae	Bromus	Bromus racemosus	L.	Terrestrial	Herb	AI, EU
187	Angiospermae	Poaceae	Bromus	Bromus riparius	Rehmann	Terrestrial	Herb	AI, EU
188	Angiospermae	Poaceae	Bromus	Bromus rubens	L.	Terrestrial	Herb	AI, EU, AF
189	Angiospermae	Poaceae	Bromus	Bromus secalinus	L.	Terrestrial	Herb	AI, EU
190	Angiospermae	Poaceae	Bromus	Bromus sterilis	L.	Terrestrial	Herb	AI, EU, AF
191	Angiospermae	Poaceae	Bromus	Bromus tectorum	L.	Terrestrial	Herb	AI, EU, AF
192	Angiospermae	Poaceae	Calamagrostis	Calamagrostis arenaria	(L.) Roth	Terrestrial	Herb	AI, EU, AF
193	Angiospermae	Poaceae	Catapodium	Catapodium rigidum	(L.) C.E.Hubb.	Terrestrial	Herb	AI, EU, AF
194	Angiospermae	Poaceae	Cenchrus	Cenchrus americanus	(L.) Morrone	Terrestrial	Herb	AF
195	Angiospermae	Poaceae	Cenchrus	Cenchrus caudatus	(Schrad.) Kuntze	Terrestrial	Herb	AI, AF
196	Angiospermae	Poaceae	Cenchrus	Cenchrus ciliaris	L.	Terrestrial	Herb	AI, AF
197	Angiospermae	Poaceae	Cenchrus	Cenchrus clandestinus	(Hochst. ex Chiov.) Morrone	Terrestrial	Herb	AF
198	Angiospermae	Poaceae	Cenchrus	Cenchrus echinatus	L.	Terrestrial	Herb	NOA, SA
199	Angiospermae	Poaceae	Cenchrus	Cenchrus longisetus	M.C.Johnst.	Terrestrial	Herb	AI, AF
200	Angiospermae	Poaceae	Cenchrus	Cenchrus longispinus	(Hack.) Fernald	Terrestrial	Herb	NOA
201	Angiospermae	Poaceae	Cenchrus	Cenchrus pedicellatus	(Trin.) Morrone	Terrestrial	Herb	AI, AF
202	Angiospermae	Poaceae	Cenchrus	Cenchrus purpureus	(Schumach.) Morrone	Terrestrial	Herb	AI, AF
203	Angiospermae	Poaceae	Cenchrus	Cenchrus setaceus	(Forssk.) Morrone	Terrestrial	Herb	AI, AF
204	Angiospermae	Poaceae	Cenchrus	Cenchrus spinifex	Cav.	Terrestrial	Herb	NOA, SA
205	Angiospermae	Poaceae	Chloris	Chloris gayana	Kunth	Terrestrial	Herb	AI, AF
206	Angiospermae	Poaceae	Chrysopogon	Chrysopogon aciculatus	(Retz.) Trin.	Terrestrial	Herb	AI, AF, OC
207	Angiospermae	Poaceae	Coix	Coix lacryma-jobi	L.	Terrestrial	Herb	AI
208	Angiospermae	Poaceae	Cortaderia	Cortaderia jubata	(Lemoine) Stapf	Terrestrial	Herb	SA
209	Angiospermae	Poaceae	Cortaderia	Cortaderia selloana	(Schult. & Schult.f.) Asch. & Graebn.	Terrestrial	Herb	SA
210	Angiospermae	Poaceae	Cortaderia	Cortaderia spp.		Terrestrial	Herb	SA
211	Angiospermae	Poaceae	Corynephorus	Corynephorus fasciculatus	Boiss. & Reut.	Terrestrial	Herb	EU, AF
212	Angiospermae	Poaceae	Cymbopogon	Cymbopogon schoenanthus	(L.) Spreng.	Terrestrial	Herb	AI, AF
213	Angiospermae	Poaceae	Cynodon	Cynodon dactylon	(L.) Pers.	Terrestrial	Herb	AI, EU, AF, OC
214	Angiospermae	Poaceae	Cynosurus	Cynosurus echinatus	L.	Terrestrial	Herb	AI, EU, AF
215	Angiospermae	Poaceae	Dactylis	Dactylis glomerata	L.	Terrestrial	Herb	AI, EU, AF
216	Angiospermae	Poaceae	Dactyloctenium	Dactyloctenium aegyptium	(L.) Willd.	Terrestrial	Herb	AI, AF, OC
217	Angiospermae	Poaceae	Digitaria	Digitaria abyssinica	(Hochst. ex A.Rich.) Stapf	Terrestrial	Herb	AI, AF, OC
218	Angiospermae	Poaceae	Digitaria	Digitaria eriantha	Steud.	Terrestrial	Herb	AF
219	Angiospermae	Poaceae	Digitaria	Digitaria sanguinalis	(L.) Scop.	Terrestrial	Herb	AI, EU, AF
220	Angiospermae	Poaceae	Digitaria	Digitaria velutina	(Forssk.) P.Beauv.	Terrestrial	Herb	AI, AF
221	Angiospermae	Poaceae	Echinochloa	Echinochloa crus-galli	(L.) P.Beauv.	Terrestrial	Herb	AI, EU, AF, OC
222	Angiospermae	Poaceae	Echinochloa	Echinochloa polystachya	(Kunth) Hitchc.	Terrestrial	Herb	NOA, SA
223	Angiospermae	Poaceae	Ehrharta	Ehrharta calycina	Sm.	Terrestrial	Herb	AF
224	Angiospermae	Poaceae	Ehrharta	Ehrharta villosa	Schult.f.	Terrestrial	Herb	AF
225	Angiospermae	Poaceae	Eleusine	Eleusine tristachya	(Lam.) Lam.	Terrestrial	Herb	SA
226	Angiospermae	Poaceae	Elymus	Elymus repens	(L.) Gould	Terrestrial	Herb	AI, EU, AF
227	Angiospermae	Poaceae	Eragrostis	Eragrostis cilianensis	(All.) Vignolo ex Janch.	Terrestrial	Herb	AI, EU, AF, OC
228	Angiospermae	Poaceae	Eragrostis	Eragrostis curvula	(Schrad.) Nees	Terrestrial	Herb	AF
229	Angiospermae	Poaceae	Eragrostis	Eragrostis pectinacea	(Michx.) Nees	Terrestrial	Herb	NOA, SA
230	Angiospermae	Poaceae	Eragrostis	Eragrostis pilosa	(L.) P.Beauv.	Terrestrial	Herb	AI, EU, AF, OC
231	Angiospermae	Poaceae	Eragrostis	Eragrostis plana	Nees	Terrestrial	Herb	AF
232	Angiospermae	Poaceae	Eriochloa	Eriochloa villosa	(Thunb.) Kunth	Terrestrial	Herb	AI
233	Angiospermae	Poaceae	Festuca	Festuca arundinacea	Schreb.	Terrestrial	Herb	AI, EU, AF
234	Angiospermae	Poaceae	Festuca	Festuca bromoides	L.	Terrestrial	Herb	AI, EU, AF
235	Angiospermae	Poaceae	Festuca	Festuca myuros	L.	Terrestrial	Herb	AI, EU, AF
236	Angiospermae	Poaceae	Festuca	Festuca rubra	L.	Terrestrial	Herb	AI, EU, AF, NOA
237	Angiospermae	Poaceae	Glyceria	Glyceria maxima	(Hartm.) Holmb.	Aquatic or Terrestrial	Herb	AI, EU
238	Angiospermae	Poaceae	Glyceria	Glyceria striata	(Lam.) Hitchc.	Aquatic or Terrestrial	Herb	NOA
239	Angiospermae	Poaceae	Holcus	Holcus lanatus	L.	Terrestrial	Herb	AI, EU, AF
240	Angiospermae	Poaceae	Holcus	Holcus mollis	L.	Terrestrial	Herb	EU, AF
241	Angiospermae	Poaceae	Hordeum	Hordeum jubatum	L.	Terrestrial	Herb	AI, NOA
242	Angiospermae	Poaceae	Hordeum	Hordeum murinum	L.	Terrestrial	Herb	AI, EU, AF
243	Angiospermae	Poaceae	Hordeum	Hordeum murinum subsp. glaucum	(Steud.) Tzvelev	Terrestrial	Herb	AI, EU, AF
244	Angiospermae	Poaceae	Hymenachne	Hymenachne amplexicaulis	(Rudge) Nees	Aquatic or Terrestrial	Herb	NOA, SA
245	Angiospermae	Poaceae	Hyparrhenia	Hyparrhenia hirta	(L.) Stapf	Terrestrial	Herb	AI, EU, AF
246	Angiospermae	Poaceae	Hyparrhenia	Hyparrhenia rufa	(Nees) Stapf	Terrestrial	Herb	AI, AF
247	Angiospermae	Poaceae	Imperata	Imperata brasiliensis	Trin.	Terrestrial	Herb	NOA, SA
248	Angiospermae	Poaceae	Imperata	Imperata cylindrica	(L.) Raeusch.	Terrestrial	Herb	AI, EU, AF
249	Angiospermae	Poaceae	Ischaemum	Ischaemum rugosum	Salisb.	Terrestrial	Herb	AI, OC, AF
250	Angiospermae	Poaceae	Koeleria	Koeleria spicata	(L.) Barberá, Quintanar, Soreng & P.M.Peterson	Terrestrial	Herb	AI, EU, AF, NOA, SA, AF, OC
251	Angiospermae	Poaceae	Leptochloa	Leptochloa chinensis	(L.) Nees	Terrestrial	Herb	AI, AF
252	Angiospermae	Poaceae	Leymus	Leymus arenarius	(L.) Hochst.	Terrestrial	Herb	EU
253	Angiospermae	Poaceae	Lolium	Lolium multiflorum	Lam.	Terrestrial	Herb	AI, EU, AF
254	Angiospermae	Poaceae	Lolium	Lolium perenne	L.	Terrestrial	Herb	AI, EU, AF
255	Angiospermae	Poaceae	Lolium	Lolium temulentum	L.	Terrestrial	Herb	AI, EU, AF
256	Angiospermae	Poaceae	Melinis	Melinis minutiflora	P.Beauv.	Terrestrial	Herb	AF
257	Angiospermae	Poaceae	Melinis	Melinis repens	(Willd.) Zizka	Terrestrial	Herb	AF
258	Angiospermae	Poaceae	Microstegium	Microstegium vimineum	(Trin.) A.Camus	Terrestrial	Herb	AI
259	Angiospermae	Poaceae	Miscanthus	Miscanthus floridulus	(Labill.) Warb. ex K.Schum. & Lauterb.	Terrestrial	Herb	AI
260	Angiospermae	Poaceae	Miscanthus	Miscanthus sinensis	Andersson	Terrestrial	Herb	AI
261	Angiospermae	Poaceae	Nassella	Nassella neesiana	(Trin. & Rupr.) Barkworth	Terrestrial	Herb	SA
262	Angiospermae	Poaceae	Nassella	Nassella tenuissima	(Trin.) Barkworth	Terrestrial	Herb	NOA, SA
263	Angiospermae	Poaceae	Nassella	Nassella trichotoma	(Nees) Hack. & Arechav.	Terrestrial	Herb	SA
264	Angiospermae	Poaceae	Oryza	Oryza longistaminata	A.Chev. & Roehr.	Terrestrial	Herb	SA
265	Angiospermae	Poaceae	Oryza	Oryza punctata	Kotschy ex Steud.	Terrestrial	Herb	SA
266	Angiospermae	Poaceae	Oryza	Oryza rufipogon	Griff.	Terrestrial	Herb	AI, OC
267	Angiospermae	Poaceae	Panicum	Panicum repens	L.	Terrestrial	Herb	AI, EU, AF, OC
268	Angiospermae	Poaceae	Parapholis	Parapholis incurva	(L.) C.E.Hubb.	Terrestrial	Herb	AI, EU, AF
269	Angiospermae	Poaceae	Paspalum	Paspalum dilatatum	Poir.	Terrestrial	Herb	SA
270	Angiospermae	Poaceae	Paspalum	Paspalum distichum	L.	Terrestrial	Herb	NOA, SA
271	Angiospermae	Poaceae	Paspalum	Paspalum quadrifarium	Lam.	Terrestrial	Herb	SA
272	Angiospermae	Poaceae	Paspalum	Paspalum scrobiculatum	L.	Terrestrial	Herb	AI, AF, OC
273	Angiospermae	Poaceae	Paspalum	Paspalum urvillei	Steud.	Terrestrial	Herb	SA
274	Angiospermae	Poaceae	Phleum	Phleum pratense	L.	Terrestrial	Herb	AI, EU, AF
275	Angiospermae	Poaceae	Phragmites	Phragmites australis	(Cav.) Trin. ex Steud.	Aquatic or Terrestrial	Herb	AI, EU, AF, NOA, SA, AF, OC
276	Angiospermae	Poaceae	Phyllostachys	Phyllostachys aurea	(André) Rivière & C.Rivière	Terrestrial	Herb	AI
277	Angiospermae	Poaceae	Poa	Poa annua	L.	Terrestrial	Herb	AI, EU, AF
278	Angiospermae	Poaceae	Poa	Poa pratensis	L.	Terrestrial	Herb	AI, EU, NOA, OC
279	Angiospermae	Poaceae	Polypogon	Polypogon monspeliensis	(L.) Desf.	Terrestrial	Herb	AI, AF, EU
280	Angiospermae	Poaceae	Polypogon	Polypogon viridis	(Gouan) Breistr.	Terrestrial	Herb	AI, EU, AF
281	Angiospermae	Poaceae	Pseudosasa	Pseudosasa japonica	(Siebold & Zucc. ex Steud.) Makino ex Nakai	Terrestrial	Herb	AI
282	Angiospermae	Poaceae	Pseudosorghum	Pseudosorghum fasciculare	(Roxb.) A.Camus	Terrestrial	Herb	AI
283	Angiospermae	Poaceae	Rostraria	Rostraria cristata	(L.) Tzvelev	Terrestrial	Herb	AI, AF, EU
284	Angiospermae	Poaceae	Rottboellia	Rottboellia cochinchinensis	(Lour.) Clayton	Terrestrial	Herb	AF
285	Angiospermae	Poaceae	Saccharum	Saccharum spontaneum	L.	Terrestrial	Herb	AI, AF, OC, EU
286	Angiospermae	Poaceae	Sasaella	Sasaella ramosa	(Makino) Makino	Terrestrial	Herb	AI
287	Angiospermae	Poaceae	Schismus	Schismus barbatus	(L.) Thell.	Terrestrial	Herb	AI, EU, AF
288	Angiospermae	Poaceae	Setaria	Setaria adhaerens	(Forssk.) Chiov.	Terrestrial	Herb	AI, EU, AF
289	Angiospermae	Poaceae	Setaria	Setaria palmifolia	(J.Koenig) Stapf	Terrestrial	Herb	AI, OC
290	Angiospermae	Poaceae	Setaria	Setaria parviflora	(Poir.) Kerguélen	Terrestrial	Herb	NOA, SA
291	Angiospermae	Poaceae	Setaria	Setaria pumila	(Poir.) Roem. & Schult.	Terrestrial	Herb	AI, EU, AF, OC
292	Angiospermae	Poaceae	Setaria	Setaria sphacelata	(Schumach.) Stapf & C.E.Hubb. ex Moss	Terrestrial	Herb	AF
293	Angiospermae	Poaceae	Setaria	Setaria verticillata	(L.) P.Beauv.	Terrestrial	Herb	AI, EU, AF, OC
294	Angiospermae	Poaceae	Setaria	Setaria viridis	(L.) P.Beauv.	Terrestrial	Herb	AI, EU, AF, OC
295	Angiospermae	Poaceae	Sorghum	Sorghum halepense	(L.) Pers.	Terrestrial	Herb	AI, EU, AF
296	Angiospermae	Poaceae	Sporobolus	Sporobolus alterniflorus	(Loisel.) P.M.Peterson & Saarela	Aquatic	Herb	NOA, SA
297	Angiospermae	Poaceae	Sporobolus	Sporobolus anglicus	(C.E.Hubb.) P.M.Peterson & Saarela	Aquatic	Herb	EU
298	Angiospermae	Poaceae	Sporobolus	Sporobolus indicus	(L.) R.Br.	Terrestrial	Herb	NOA, SA
299	Angiospermae	Poaceae	Sporobolus	Sporobolus montevidensis	(Arechav.) P.M.Peterson & Saarela	Aquatic	Herb	SA
300	Angiospermae	Poaceae	Sporobolus	Sporobolus pumilus	(Roth) P.M.Peterson & Saarela	Aquatic	Herb	NOA
301	Angiospermae	Poaceae	Stenotaphrum	Stenotaphrum secundatum	(Walter) Kuntze	Terrestrial	Herb	NOA, SA, AF
302	Angiospermae	Poaceae	Thinopyrum	Thinopyrum elongatum	(Host) D.R.Dewey	Terrestrial	Herb	AI, EU, AF
303	Angiospermae	Poaceae	Thinopyrum	Thinopyrum obtusiflorum	(DC.) Banfi	Terrestrial	Herb	AI
304	Angiospermae	Poaceae	Urochloa	Urochloa mutica	(Forssk.) T.Q.Nguyen	Terrestrial	Herb	AI, AF
305	Angiospermae	Poaceae	Urochloa	Urochloa panicoides	P.Beauv.	Terrestrial	Herb	AI, AF
306	Angiospermae	Poaceae	Ventenata	Ventenata dubia	(Leers) Coss. & Durieu	Terrestrial	Herb	AI, AF
307	Angiospermae	Poaceae	Zizania	Zizania latifolia	(Griseb.) Hance ex F.Muell.	Aquatic	Herb	AI
308	Angiospermae	Strelitziaceae	Ravenala	Ravenala madagascariensis	Sonn.	Terrestrial	Tree	AF
309	Angiospermae	Cannaceae	Canna	Canna glauca	L.	Terrestrial	Herb	NOA, SA
310	Angiospermae	Cannaceae	Canna	Canna indica	L.	Terrestrial	Herb	NOA, SA
311	Angiospermae	Marantaceae	Thalia	Thalia geniculata	L.	Aquatic	Herb	AF, NOA, SA
312	Angiospermae	Zingiberaceae	Alpinia	Alpinia zerumbet	(Pers.) B.L.Burtt & R.M.Sm.	Terrestrial	Herb	AI
313	Angiospermae	Zingiberaceae	Hedychium	Hedychium coccineum	Buch.-Ham. ex Sm.	Terrestrial	Herb	AI
314	Angiospermae	Zingiberaceae	Hedychium	Hedychium coronarium	J.Koenig	Terrestrial	Herb	AI
315	Angiospermae	Zingiberaceae	Hedychium	Hedychium flavescens	Carey ex Roscoe	Terrestrial	Herb	AI
316	Angiospermae	Zingiberaceae	Hedychium	Hedychium gardnerianum	Sheph. ex Ker Gawl.	Terrestrial	Herb	AI
317	Angiospermae	Ceratophyllaceae	Ceratophyllum	Ceratophyllum demersum	L.	Aquatic	Herb	AI, EU, AF, OC, NOA, SA
318	Angiospermae	Nelumbonaceae	Nelumbo	Nelumbo nucifera	Gaertn.	Aquatic	Herb	AI, EU, OC
319	Angiospermae	Proteaceae	Banksia	Banksia ericifolia	L.f.	Terrestrial	Tree	OC
320	Angiospermae	Proteaceae	Grevillea	Grevillea banksii	R.Br.	Terrestrial	Tree	OC
321	Angiospermae	Proteaceae	Grevillea	Grevillea robusta	A.Cunn. ex R.Br.	Terrestrial	Tree	OC
322	Angiospermae	Proteaceae	Grevillea	Grevillea rosmarinifolia	A.Cunn.	Terrestrial	Shrub	OC
323	Angiospermae	Proteaceae	Hakea	Hakea drupacea	(C.F.Gaertn.) Roem. & Schult.	Terrestrial	Shrub	OC
324	Angiospermae	Proteaceae	Hakea	Hakea gibbosa	(J.White) Cav.	Terrestrial	Shrub	OC
325	Angiospermae	Proteaceae	Hakea	Hakea salicifolia	(Vent.) B.L.Burtt	Terrestrial	Tree	OC
326	Angiospermae	Proteaceae	Hakea	Hakea sericea	Schrad. & J.C.Wendl.	Terrestrial	Tree	OC
327	Angiospermae	Papaveraceae	Argemone	Argemone mexicana	L.	Terrestrial	Herb	NOA
328	Angiospermae	Papaveraceae	Argemone	Argemone ochroleuca	Sweet	Terrestrial	Herb	NOA
329	Angiospermae	Papaveraceae	Eschscholzia	Eschscholzia californica	Cham.	Terrestrial	Herb	NOA
330	Angiospermae	Papaveraceae	Fumaria	Fumaria agraria	Lag.	Terrestrial	Herb	EU, AF
331	Angiospermae	Papaveraceae	Fumaria	Fumaria officinalis	L.	Terrestrial	Herb	AI, EU, AF
332	Angiospermae	Papaveraceae	Papaver	Papaver rhoeas	L.	Terrestrial	Herb	EU, AF
333	Angiospermae	Papaveraceae	Papaver	Papaver somniferum	L.	Terrestrial	Herb	EU, AF
334	Angiospermae	Lardizabalaceae	Akebia	Akebia quinata	(Thunb. ex Houtt.) Decne.	Terrestrial	liana	AI
335	Angiospermae	Berberidaceae	Berberis	Berberis thunbergii	DC.	Terrestrial	Shrub	AI
336	Angiospermae	Berberidaceae	Nandina	Nandina domestica	Thunb.	Terrestrial	Shrub	AI
337	Angiospermae	Ranunculaceae	Aquilegia	Aquilegia vulgaris	L.	Terrestrial	Herb	EU
338	Angiospermae	Ranunculaceae	Clematis	Clematis terniflora	DC.	Terrestrial	Vine	AI
339	Angiospermae	Ranunculaceae	Ranunculus	Ranunculus repens	L.	Aquatic or Terrestrial	Herb	AI, AF, EU
340	Angiospermae	Dilleniaceae	Dillenia	Dillenia suffruticosa	(Griff. ex Hook.f. & Thomson) Martelli	Terrestrial	Tree	AI
341	Angiospermae	Gunneraceae	Gunnera	Gunnera tinctoria	(Molina) Mirb.	Terrestrial	Herb	SA
342	Angiospermae	Crassulaceae	Aeonium	Aeonium arboreum	(L.) Webb & Berthel.	Terrestrial	Shrub	AF
343	Angiospermae	Crassulaceae	Crassula	Crassula helmsii	(Kirk) Cockayne	Terrestrial	Herb	OC
344	Angiospermae	Crassulaceae	Kalanchoe	Kalanchoe delagoensis	Eckl. & Zeyh.	Terrestrial	Herb	AF
345	Angiospermae	Crassulaceae	Kalanchoe	Kalanchoe pinnata	(Lam.) Pers.	Terrestrial	Herb	AF
346	Angiospermae	Crassulaceae	Kalanchoe	Kalanchoe prolifera	(Bowie ex Hook.) Raym.-Hamet	Terrestrial	Herb	AF
347	Angiospermae	Crassulaceae	Phedimus	Phedimus spurius	(M.Bieb.) 't Hart	Terrestrial	Herb	EU, AF
348	Angiospermae	Crassulaceae	Phedimus	Phedimus stolonifer	(S.G.Gmel.) 't Hart	Terrestrial	Herb	AI, EU
349	Angiospermae	Crassulaceae	Sedum	Sedum acre	L.	Terrestrial	Herb	EU, AF
350	Angiospermae	Haloragaceae	Myriophyllum	Myriophyllum aquaticum	(Vell.) Verdc.	Aquatic	Herb	NOA, SA
351	Angiospermae	Haloragaceae	Myriophyllum	Myriophyllum heterophyllum	Michx.	Aquatic	Herb	NOA
352	Angiospermae	Haloragaceae	Myriophyllum	Myriophyllum spicatum	L.	Aquatic	Herb	AI, EU, AF
353	Angiospermae	Vitaceae	Parthenocissus	Parthenocissus quinquefolia	(L.) Planch.	Terrestrial	liana	NOA
354	Angiospermae	Vitaceae	Tetrastigma	Tetrastigma pubinerve	Merr. & Chun	Terrestrial	liana	AI
355	Angiospermae	Vitaceae	Tetrastigma	Tetrastigma voinierianum	(Sallier) Pierre ex Gagnep.	Terrestrial	liana	AI
356	Angiospermae	Vitaceae	Vitis	Vitis rupestris	Scheele	Terrestrial	Liana	NOA, EU
357	Angiospermae	Vitaceae	Vitis	Vitis vinifera	L.	Terrestrial	liana	AI, EU
358	Angiospermae	Vitaceae	Vitis	Vitis vulpina	L.	Terrestrial	Liana	NOA
359	Angiospermae	Celastraceae	Celastrus	Celastrus orbiculatus	Thunb.	Terrestrial	liana	AI
360	Angiospermae	Celastraceae	Euonymus	Euonymus fortunei	(Turcz.) Hand.-Mazz.	Terrestrial	Vine	AI
361	Angiospermae	Ochnaceae	Ochna	Ochna serrulata	(Hochst.) Walp.	Terrestrial	Tree	AF
362	Angiospermae	Ochnaceae	Ochna	Ochna thomasiana	Engl. & Gilg	Terrestrial	Tree	AF
363	Angiospermae	Clusiaceae	Clusia	Clusia rosea	Jacq.	Terrestrial	Tree	NOA, SA
364	Angiospermae	Clusiaceae	Pentadesma	Pentadesma butyracea	Sabine	Terrestrial	Tree	AF
365	Angiospermae	Hypericaceae	Hypericum	Hypericum androsaemum	L.	Terrestrial	Shrub	AI, EU, AF
366	Angiospermae	Hypericaceae	Hypericum	Hypericum calycinum	L.	Terrestrial	Herb	AI, EU
367	Angiospermae	Hypericaceae	Hypericum	Hypericum canariense	L.	Terrestrial	Tree	AF
368	Angiospermae	Hypericaceae	Hypericum	Hypericum perforatum	L.	Terrestrial	Herb	AI, EU, AF
369	Angiospermae	Malpighiaceae	Hiptage	Hiptage benghalensis	(L.) Kurz	Terrestrial	liana	AI
370	Angiospermae	Chrysobalanaceae	Chrysobalanus	Chrysobalanus icaco	L.	Terrestrial	Tree	AF, NOA, SA
371	Angiospermae	Violaceae	Viola	Viola arvensis	Murray	Terrestrial	Herb	AI, EU, AF
372	Angiospermae	Violaceae	Viola	Viola odorata	L.	Terrestrial	Herb	AI, EU, AF
373	Angiospermae	Violaceae	Viola	Viola tricolor	L.	Terrestrial	Herb	AI, EU
374	Angiospermae	Passifloraceae	Passiflora	Passiflora caerulea	L.	Terrestrial	liana	SA
375	Angiospermae	Passifloraceae	Passiflora	Passiflora edulis	Sims	Terrestrial	liana	SA
376	Angiospermae	Passifloraceae	Passiflora	Passiflora foetida	L.	Terrestrial	Vine	NOA, SA
377	Angiospermae	Passifloraceae	Passiflora	Passiflora mollissima	(Kunth) L.H.Bailey	Terrestrial	Vine	NOA, SA
378	Angiospermae	Passifloraceae	Passiflora	Passiflora rubra	L.	Terrestrial	Vine	NOA
379	Angiospermae	Passifloraceae	Passiflora	Passiflora suberosa	L.	Terrestrial	liana	NOA, SA
380	Angiospermae	Passifloraceae	Passiflora	Passiflora subpeltata	Ortega	Terrestrial	Vine	NOA, SA
381	Angiospermae	Passifloraceae	Passiflora	Passiflora tarminiana	Coppens & V.E.Barney	Terrestrial	liana	NOA, SA
382	Angiospermae	Passifloraceae	Passiflora	Passiflora tripartita	(Juss.) Poir.	Terrestrial	Vine	NOA, SA
383	Angiospermae	Passifloraceae	Turnera	Turnera subulata	Sm.	Terrestrial	Shrub	SA
384	Angiospermae	Salicaceae	Flacourtia	Flacourtia indica	(Burm.f.) Merr.	Terrestrial	Tree	AI, AF
385	Angiospermae	Salicaceae	Populus	Populus alba	L.	Terrestrial	Tree	AI, EU, AF
386	Angiospermae	Salicaceae	Populus	Populus × canescens	(Aiton) Sm.	Terrestrial	Tree	AI, EU
387	Angiospermae	Salicaceae	Populus	Populus nigra	L.	Terrestrial	Tree	AI, EU, AF
388	Angiospermae	Salicaceae	Salix	Salix alba	L.	Terrestrial	Tree	AI, EU, AF
389	Angiospermae	Salicaceae	Salix	Salix babylonica	L.	Terrestrial	Tree	AI
390	Angiospermae	Salicaceae	Salix	Salix caprea	L.	Terrestrial	Tree	AI, EU
391	Angiospermae	Salicaceae	Salix	Salix fragilis	Host	Terrestrial	Tree	AI
392	Angiospermae	Salicaceae	Salix	Salix schwerinii	E.L.Wolf	Terrestrial	Tree	AI
393	Angiospermae	Euphorbiaceae	Croton	Croton microcarpus	Ham.	Terrestrial	Shrub	NOA
394	Angiospermae	Euphorbiaceae	Euphorbia	Euphorbia esula	L.	Terrestrial	Herb	AI, EU, AF
395	Angiospermae	Euphorbiaceae	Euphorbia	Euphorbia fischeriana	Steud.	Terrestrial	Herb	AI
396	Angiospermae	Euphorbiaceae	Euphorbia	Euphorbia heterophylla	L.	Terrestrial	Herb	NOA, SA
397	Angiospermae	Euphorbiaceae	Euphorbia	Euphorbia hirta	L.	Terrestrial	Herb	NOA, SA
398	Angiospermae	Euphorbiaceae	Euphorbia	Euphorbia lactea	Haw.	Terrestrial	Shrub	AI
399	Angiospermae	Euphorbiaceae	Euphorbia	Euphorbia leucocephala	Lotsy	Terrestrial	Tree	NOA, SA
400	Angiospermae	Euphorbiaceae	Euphorbia	Euphorbia platyphyllos	L.	Terrestrial	Herb	AI, EU, AF
401	Angiospermae	Euphorbiaceae	Euphorbia	Euphorbia terracina	L.	Terrestrial	Herb	AI, EU, AF
402	Angiospermae	Euphorbiaceae	Euphorbia	Euphorbia tirucalli	L.	Terrestrial	Tree	AF
403	Angiospermae	Euphorbiaceae	Homalanthus	Homalanthus populifolius	Graham	Terrestrial	Tree	OC
404	Angiospermae	Euphorbiaceae	Jatropha	Jatropha curcas	L.	Terrestrial	Tree	NOA, SA
405	Angiospermae	Euphorbiaceae	Jatropha	Jatropha gossypiifolia	L.	Terrestrial	Shrub	NOA, SA
406	Angiospermae	Euphorbiaceae	Macaranga	Macaranga mappa	(L.) Müll.Arg.	Terrestrial	Tree	AI
407	Angiospermae	Euphorbiaceae	Manihot	Manihot esculenta	Crantz	Terrestrial	Shrub	SA
408	Angiospermae	Euphorbiaceae	Mercurialis	Mercurialis annua	L.	Terrestrial	Herb	AI, EU, AF
409	Angiospermae	Euphorbiaceae	Ricinus	Ricinus communis	L.	Terrestrial	Tree	AF
410	Angiospermae	Euphorbiaceae	Triadica	Triadica sebifera	(L.) Small	Terrestrial	Tree	AI
411	Angiospermae	Euphorbiaceae	Vernicia	Vernicia fordii	(Hemsl.) Airy Shaw	Terrestrial	Tree	AI
412	Angiospermae	Linaceae	Linum	Linum catharticum	L.	Terrestrial	Herb	AI, AF, EU
413	Angiospermae	Linaceae	Linum	Linum littorale	A.St.-Hil.	Terrestrial	Herb	SA
414	Angiospermae	Phyllanthaceae	Phyllanthus	Phyllanthus caroliniensis	Walter	Terrestrial	Herb	NOA, SA
415	Angiospermae	Phyllanthaceae	Phyllanthus	Phyllanthus tenellus	Roxb.	Terrestrial	Herb	AI, AF
416	Angiospermae	Oxalidaceae	Oxalis	Oxalis articulata	Savigny	Terrestrial	Herb	SA
417	Angiospermae	Oxalidaceae	Oxalis	Oxalis latifolia	Kunth	Terrestrial	Herb	NOA, SA
418	Angiospermae	Oxalidaceae	Oxalis	Oxalis perdicaria	(Molina) Bertero	Terrestrial	Herb	SA
419	Angiospermae	Oxalidaceae	Oxalis	Oxalis pes-caprae	L.	Terrestrial	Herb	AF
420	Angiospermae	Corynocarpaceae	Corynocarpus	Corynocarpus laevigatus	J.R.Forst. & G.Forst.	Terrestrial	Tree	OC
421	Angiospermae	Cucurbitaceae	Bryonia	Bryonia cretica	L.	Terrestrial	Liana	AF, EU
422	Angiospermae	Cucurbitaceae	Coccinia	Coccinia grandis	(L.) Voigt	Terrestrial	Vine	AI, AF
423	Angiospermae	Cucurbitaceae	Cucumis	Cucumis anguria	L.	Terrestrial	Herb	AF
424	Angiospermae	Cucurbitaceae	Cucumis	Cucumis dipsaceus	Ehrenb. ex Spach	Terrestrial	Vine	AF
425	Angiospermae	Cucurbitaceae	Diplocyclos	Diplocyclos palmatus	(L.) C.Jeffrey	Terrestrial	Vine	AI, AF, OC
426	Angiospermae	Cucurbitaceae	Echinocystis	Echinocystis lobata	(Michx.) Torr. & A.Gray	Terrestrial	Vine	NOA
427	Angiospermae	Cucurbitaceae	Lagenaria	Lagenaria siceraria	(Molina) Standl.	Terrestrial	Vine	AF
428	Angiospermae	Cucurbitaceae	Luffa	Luffa aegyptiaca	Mill.	Terrestrial	Vine	AI
429	Angiospermae	Cucurbitaceae	Sicyos	Sicyos angulatus	L.	Terrestrial	Vine	NOA
430	Angiospermae	Fabaceae	Acacia	Acacia adunca	A.Cunn. ex G.Don	Terrestrial	Tree	OC
431	Angiospermae	Fabaceae	Acacia	Acacia auriculiformis	A.Cunn. ex Benth.	Terrestrial	Tree	OC
432	Angiospermae	Fabaceae	Acacia	Acacia baileyana	F.Muell.	Terrestrial	Tree	OC
433	Angiospermae	Fabaceae	Acacia	Acacia celsa	Tindale	Terrestrial	Tree	OC
434	Angiospermae	Fabaceae	Acacia	Acacia colei	Maslin & L.A.J.Thomson	Terrestrial	Tree	OC
435	Angiospermae	Fabaceae	Acacia	Acacia crassicarpa	A.Cunn. ex Benth.	Terrestrial	Tree	OC
436	Angiospermae	Fabaceae	Acacia	Acacia cyclops	A.Cunn. ex G.Don	Terrestrial	Tree	OC
437	Angiospermae	Fabaceae	Acacia	Acacia dealbata	Link	Terrestrial	Tree	OC
438	Angiospermae	Fabaceae	Acacia	Acacia decurrens	(J.C.Wendl.) Willd.	Terrestrial	Tree	OC
439	Angiospermae	Fabaceae	Acacia	Acacia elata	A.Cunn. ex Benth.	Terrestrial	Tree	OC
440	Angiospermae	Fabaceae	Acacia	Acacia fimbriata	A.Cunn. ex G.Don	Terrestrial	Tree	OC
441	Angiospermae	Fabaceae	Acacia	Acacia implexa	Benth.	Terrestrial	Tree	OC
442	Angiospermae	Fabaceae	Acacia	Acacia longifolia	(Andrews) Willd.	Terrestrial	Tree	OC
443	Angiospermae	Fabaceae	Acacia	Acacia mangium	Willd.	Terrestrial	Tree	OC
444	Angiospermae	Fabaceae	Acacia	Acacia mearnsii	De Wild.	Terrestrial	Tree	OC
445	Angiospermae	Fabaceae	Acacia	Acacia melanoxylon	R.Br.	Terrestrial	Tree	OC
446	Angiospermae	Fabaceae	Acacia	Acacia paradoxa	DC.	Terrestrial	Tree	OC
447	Angiospermae	Fabaceae	Acacia	Acacia podalyriifolia	A.Cunn. ex G.Don	Terrestrial	Tree	OC
448	Angiospermae	Fabaceae	Acacia	Acacia pycnantha	Benth.	Terrestrial	Tree	OC
449	Angiospermae	Fabaceae	Acacia	Acacia salicina	Lindl.	Terrestrial	Tree	OC
450	Angiospermae	Fabaceae	Acacia	Acacia saligna	(Labill.) H.L.Wendl.	Terrestrial	Tree	OC
451	Angiospermae	Fabaceae	Acacia	Acacia stricta	(Andrews) Willd.	Terrestrial	Tree	OC
452	Angiospermae	Fabaceae	Aeschynomene	Aeschynomene americana	L.	Terrestrial	Herb	NOA, SA
453	Angiospermae	Fabaceae	Albizia	Albizia chinensis	(Osbeck) Merr.	Terrestrial	Tree	AI, OC
454	Angiospermae	Fabaceae	Albizia	Albizia lebbeck	(L.) Benth.	Terrestrial	Tree	AI
455	Angiospermae	Fabaceae	Albizia	Albizia procera	(Roxb.) Benth.	Terrestrial	Tree	AI, OC
456	Angiospermae	Fabaceae	Alhagi	Alhagi maurorum	Medik.	Terrestrial	Herb	AI, EU
457	Angiospermae	Fabaceae	Amorpha	Amorpha fruticosa	L.	Terrestrial	Shrub	NOA
458	Angiospermae	Fabaceae	Bauhinia	Bauhinia purpurea	L.	Terrestrial	Tree	AI
459	Angiospermae	Fabaceae	Bauhinia	Bauhinia variegata	L.	Terrestrial	Tree	AI, NOA
460	Angiospermae	Fabaceae	Biancaea	Biancaea decapetala	(Roth) O.Deg.	Terrestrial	Liana	AI
461	Angiospermae	Fabaceae	Caesalpinia	Caesalpinia pulcherrima	(L.) Sw.	Terrestrial	Tree	NOA
462	Angiospermae	Fabaceae	Cajanus	Cajanus cajan	(L.) Huth	Terrestrial	Herb	AI
463	Angiospermae	Fabaceae	Calliandra	Calliandra calothyrsus	Meisn.	Terrestrial	Tree	NOA
464	Angiospermae	Fabaceae	Canavalia	Canavalia ensiformis	(L.) DC.	Terrestrial	liana	NOA, SA
465	Angiospermae	Fabaceae	Crotalaria	Crotalaria agatiflora	Schweinf.	Terrestrial	Shrub	AF
466	Angiospermae	Fabaceae	Crotalaria	Crotalaria retusa	L.	Terrestrial	Herb	AI, AF, OC
467	Angiospermae	Fabaceae	Cytisus	Cytisus scoparius	(L.) Link	Terrestrial	Shrub	EU
468	Angiospermae	Fabaceae	Cytisus	Cytisus striatus	(Hill) Rothm.	Terrestrial	Shrub	EU, AF
469	Angiospermae	Fabaceae	Dichrostachys	Dichrostachys cinerea	(L.) Wight & Arn.	Terrestrial	Tree	AI, AF, OC
470	Angiospermae	Fabaceae	Erythrostemon	Erythrostemon gilliesii	(Hook.) Klotzsch	Terrestrial	Tree	SA
471	Angiospermae	Fabaceae	Falcataria	Falcataria falcata	(L.) Greuter & R.Rankin	Terrestrial	Tree	OC
472	Angiospermae	Fabaceae	Flemingia	Flemingia macrophylla	(Willd.) Kuntze ex Merr.	Terrestrial	Shrub	AI, OC
473	Angiospermae	Fabaceae	Galega	Galega officinalis	L.	Terrestrial	Herb	AI, EU
474	Angiospermae	Fabaceae	Genista	Genista monspessulana	(L.) L.A.S.Johnson	Terrestrial	Shrub	AI, EU, AF
475	Angiospermae	Fabaceae	Gleditsia	Gleditsia triacanthos	L.	Terrestrial	Tree	NOA
476	Angiospermae	Fabaceae	Haematoxylum	Haematoxylum campechianum	L.	Terrestrial	Tree	NOA
477	Angiospermae	Fabaceae	Indigofera	Indigofera suffruticosa	Mill.	Terrestrial	Shrub	NOA, SA
478	Angiospermae	Fabaceae	Laburnum	Laburnum anagyroides	Medik.	Terrestrial	Tree	EU
479	Angiospermae	Fabaceae	Lathyrus	Lathyrus latifolius	L.	Terrestrial	Vine	EU, AF
480	Angiospermae	Fabaceae	Lespedeza	Lespedeza cuneata	(Dum.Cours.) G.Don	Terrestrial	Herb	AI, OC
481	Angiospermae	Fabaceae	Leucaena	Leucaena leucocephala	(Lam.) de Wit	Terrestrial	Tree	NOA
482	Angiospermae	Fabaceae	Lotus	Lotus pedunculatus	Cav.	Terrestrial	Herb	AI, EU, AF
483	Angiospermae	Fabaceae	Lotus	Lotus tenuis	Waldst. & Kit. ex Willd.	Terrestrial	Herb	AI, EU, AF
484	Angiospermae	Fabaceae	Lupinus	Lupinus nootkatensis	Donn ex Sims	Terrestrial	Herb	NOA
485	Angiospermae	Fabaceae	Lupinus	Lupinus polyphyllus	Lindl.	Terrestrial	Herb	NOA
486	Angiospermae	Fabaceae	Medicago	Medicago lupulina	L.	Terrestrial	Herb	AI, EU, AF
487	Angiospermae	Fabaceae	Medicago	Medicago minima	(L.) Bartal.	Terrestrial	Herb	AI, EU, AF
488	Angiospermae	Fabaceae	Medicago	Medicago polymorpha	L.	Terrestrial	Herb	AI, EU, AF
489	Angiospermae	Fabaceae	Melilotus	Melilotus albus	Medik.	Terrestrial	Herb	AI, EU, AF
490	Angiospermae	Fabaceae	Melilotus	Melilotus indicus	(L.) All.	Terrestrial	Herb	AI, EU, AF
491	Angiospermae	Fabaceae	Melilotus	Melilotus officinalis	(L.) Lam.	Terrestrial	Herb	AI, EU
492	Angiospermae	Fabaceae	Mimosa	Mimosa arenosa	(Willd.) Poir.	Terrestrial	Tree	NOA, SA
493	Angiospermae	Fabaceae	Mimosa	Mimosa bimucronata	(DC.) Kuntze	Terrestrial	Tree	SA
494	Angiospermae	Fabaceae	Mimosa	Mimosa diplotricha	C.Wright	Terrestrial	Herb	NOA, SA
495	Angiospermae	Fabaceae	Mimosa	Mimosa invisa	Mart. ex Colla	Terrestrial	Liana	SA
496	Angiospermae	Fabaceae	Mimosa	Mimosa pigra	L.	Terrestrial	Shrub	NOA, SA
497	Angiospermae	Fabaceae	Mimosa	Mimosa pudica	L.	Terrestrial	Herb	NOA, SA
498	Angiospermae	Fabaceae	Mucuna	Mucuna pruriens	(L.) DC.	Terrestrial	Liana	AI, AF
499	Angiospermae	Fabaceae	Mucuna	Mucuna pruriens var. utilis	(Wall. ex Wight) Baker ex Burck	Terrestrial	Liana	AI
500	Angiospermae	Fabaceae	Myroxylon	Myroxylon balsamum	(L.) Harms	Terrestrial	Tree	NOA, SA
501	Angiospermae	Fabaceae	Neltuma	Neltuma alpataco	(Phil.) C.E.Hughes & G.P.Lewis	Terrestrial	Tree	SA
502	Angiospermae	Fabaceae	Neltuma	Neltuma argentina	(Burkart) C.E.Hughes & G.P.Lewis	Terrestrial	Tree	SA
503	Angiospermae	Fabaceae	Neltuma	Neltuma articulata	(S.Watson) Britton & Rose	Terrestrial	Tree	NOA
504	Angiospermae	Fabaceae	Neltuma	Neltuma caldenia	(Burkart) C.E.Hughes & G.P.Lewis	Terrestrial	Tree	SA
505	Angiospermae	Fabaceae	Neltuma	Neltuma calingastana	(Burkart) C.E.Hughes & G.P.Lewis	Terrestrial	Tree	SA
506	Angiospermae	Fabaceae	Neltuma	Neltuma campestris	(Griseb.) C.E.Hughes & G.P.Lewis	Terrestrial	Tree	SA
507	Angiospermae	Fabaceae	Neltuma	Neltuma castellanosii	(Burkart) C.E.Hughes & G.P.Lewis	Terrestrial	Shrub	SA
508	Angiospermae	Fabaceae	Neltuma	Neltuma denudans	(Benth.) C.E.Hughes & G.P.Lewis	Terrestrial	Shrub	SA
509	Angiospermae	Fabaceae	Neltuma	Neltuma elata	(Burkart) C.E.Hughes & G.P.Lewis	Terrestrial	Shrub	SA
510	Angiospermae	Fabaceae	Neltuma	Neltuma fiebrigii	(Harms) C.E.Hughes & G.P.Lewis	Terrestrial	Tree	SA
511	Angiospermae	Fabaceae	Neltuma	Neltuma glandulosa	(Torr.) Britton & Rose	Terrestrial	Tree	NOA
512	Angiospermae	Fabaceae	Neltuma	Neltuma hassleri	(Harms) C.E.Hughes & G.P.Lewis	Terrestrial	Tree	SA
513	Angiospermae	Fabaceae	Neltuma	Neltuma humilis	(Gillies ex Hook.) C.E.Hughes & G.P.Lewis	Terrestrial	Tree	SA
514	Angiospermae	Fabaceae	Neltuma	Neltuma juliflora	(Sw.) Raf.	Terrestrial	Tree	NOA, SA
515	Angiospermae	Fabaceae	Neltuma	Neltuma kuntzei	(Harms) C.E.Hughes & G.P.Lewis	Terrestrial	Tree	SA
516	Angiospermae	Fabaceae	Neltuma	Neltuma pallida	(Humb. & Bonpl. ex Willd.) C.E.Hughes & G.P.Lewis	Terrestrial	Tree	SA
517	Angiospermae	Fabaceae	Neltuma	Neltuma rojasiana	(Burkart) C.E.Hughes & G.P.Lewis	Terrestrial	Tree	SA
518	Angiospermae	Fabaceae	Neltuma	Neltuma ruizlealii	(Burkart) C.E.Hughes & G.P.Lewis	Terrestrial	Shrub	SA
519	Angiospermae	Fabaceae	Neltuma	Neltuma ruscifolia	(Griseb.) C.E.Hughes & G.P.Lewis	Terrestrial	Tree	SA
520	Angiospermae	Fabaceae	Neltuma	Neltuma sericantha	(Gillies ex Hook.) C.E.Hughes & G.P.Lewis	Terrestrial	Tree	SA
521	Angiospermae	Fabaceae	Neltuma	Neltuma velutina	(Wooton) Britton & Rose	Terrestrial	Tree	NOA
522	Angiospermae	Fabaceae	Neptunia	Neptunia plena	(L.) Benth.	Aquatic or Terrestrial	Shrub	NOA, SA
523	Angiospermae	Fabaceae	Neustanthus	Neustanthus phaseoloides	(Roxb.) Benth.	Terrestrial	Vine	AI, OC
524	Angiospermae	Fabaceae	Paraserianthes	Paraserianthes lophantha	(Vent.) I.C.Nielsen	Terrestrial	Tree	AI, OC
525	Angiospermae	Fabaceae	Paraserianthes	Paraserianthes lophantha subsp. montana	(Jungh.) I.C.Nielsen	Terrestrial	Tree	AI
526	Angiospermae	Fabaceae	Parkinsonia	Parkinsonia aculeata	L.	Terrestrial	Tree	NOA, SA
527	Angiospermae	Fabaceae	Pithecellobium	Pithecellobium dulce	(Roxb.) Benth.	Terrestrial	Tree	NOA, SA
528	Angiospermae	Fabaceae	Prosopis	Prosopis farcta	(Banks & Sol.) J.F.Macbr.	Terrestrial	Shrub	AI, EU, AF
529	Angiospermae	Fabaceae	Pueraria	Pueraria montana	(Lour.) Merr.	Terrestrial	Vine	AI, OC
530	Angiospermae	Fabaceae	Pueraria	Pueraria montana var. lobata	(Willd.) Maesen & S.M.Almeida ex Sanjappa & Predeep	Terrestrial	Vine	AI, OC
531	Angiospermae	Fabaceae	Pueraria	Pueraria montana var. thomsonii	(Benth.) M.R.Almeida	Terrestrial	Vine	AI
532	Angiospermae	Fabaceae	Robinia	Robinia pseudoacacia	L.	Terrestrial	Tree	NOA
533	Angiospermae	Fabaceae	Securigera	Securigera varia	(L.) Lassen	Terrestrial	Herb	AI, EU
534	Angiospermae	Fabaceae	Senna	Senna artemisioides	(Gaudich. ex DC.) Randell	Terrestrial	Shrub	OC
535	Angiospermae	Fabaceae	Senna	Senna bicapsularis	(L.) Roxb.	Terrestrial	Shrub	NOA, SA
536	Angiospermae	Fabaceae	Senna	Senna didymobotrya	(Fresen.) H.S.Irwin & Barneby	Terrestrial	Tree	AF
537	Angiospermae	Fabaceae	Senna	Senna hirsuta	(L.) H.S.Irwin & Barneby	Terrestrial	Shrub	NOA, SA
538	Angiospermae	Fabaceae	Senna	Senna obtusifolia	(L.) H.S.Irwin & Barneby	Terrestrial	Herb	NOA, SA
539	Angiospermae	Fabaceae	Senna	Senna occidentalis	(L.) Link	Terrestrial	Herb	NOA, SA
540	Angiospermae	Fabaceae	Senna	Senna pendula	(Humb. & Bonpl. ex Willd.) H.S.Irwin & Barneby	Terrestrial	Shrub	NOA, SA
541	Angiospermae	Fabaceae	Senna	Senna septemtrionalis	(Viv.) H.S.Irwin & Barneby	Terrestrial	Shrub	NOA
542	Angiospermae	Fabaceae	Senna	Senna siamea	(Lam.) H.S.Irwin & Barneby	Terrestrial	Tree	AI
543	Angiospermae	Fabaceae	Senna	Senna singueana	(Delile) Lock	Terrestrial	Tree	AF
544	Angiospermae	Fabaceae	Senna	Senna spectabilis	(DC.) H.S.Irwin & Barneby	Terrestrial	Tree	NOA, SA
545	Angiospermae	Fabaceae	Sesbania	Sesbania grandiflora	(L.) Poir.	Terrestrial	Tree	OC
546	Angiospermae	Fabaceae	Sesbania	Sesbania punicea	(Cav.) Benth.	Terrestrial	Tree	SA
547	Angiospermae	Fabaceae	Spartium	Spartium junceum	L.	Terrestrial	Shrub	AI, EU
548	Angiospermae	Fabaceae	Strombocarpa	Strombocarpa burkartii	(Muñoz) C.E.Hughes & G.P.Lewis	Terrestrial	Tree	SA
549	Angiospermae	Fabaceae	Strombocarpa	Strombocarpa ferox	(Griseb.) C.E.Hughes & G.P.Lewis	Terrestrial	Tree	SA
550	Angiospermae	Fabaceae	Strombocarpa	Strombocarpa palmeri	(S.Watson) C.E.Hughes & G.P.Lewis	Terrestrial	Tree	NOA
551	Angiospermae	Fabaceae	Strombocarpa	Strombocarpa reptans	(Benth.) A.Gray	Terrestrial	Herb	SA
552	Angiospermae	Fabaceae	Strombocarpa	Strombocarpa strombulifera	(Lam.) A.Gray	Terrestrial	Shrub	SA
553	Angiospermae	Fabaceae	Strombocarpa	Strombocarpa torquata	(Lag.) Hutch. ex C.E.Hughes & G.P.Lewis	Terrestrial	Tree	SA
554	Angiospermae	Fabaceae	Sulla	Sulla coronaria	(L.) B.H.Choi & H.Ohashi	Terrestrial	Herb	EU, AF
555	Angiospermae	Fabaceae	Tipuana	Tipuana tipu	(Benth.) Kuntze	Terrestrial	Tree	SA
556	Angiospermae	Fabaceae	Trifolium	Trifolium arvense	L.	Terrestrial	Herb	AI, EU, AF
557	Angiospermae	Fabaceae	Trifolium	Trifolium aureum	Pollich	Terrestrial	Herb	AI, EU, AF
558	Angiospermae	Fabaceae	Trifolium	Trifolium campestre	Schreb.	Terrestrial	Herb	AI, EU, AF
559	Angiospermae	Fabaceae	Trifolium	Trifolium dubium	Sibth.	Terrestrial	Herb	AI, EU, AF
560	Angiospermae	Fabaceae	Trifolium	Trifolium hybridum	L.	Terrestrial	Herb	AI, EU, AF
561	Angiospermae	Fabaceae	Trifolium	Trifolium pratense	L.	Terrestrial	Herb	AI, EU, AF
562	Angiospermae	Fabaceae	Trifolium	Trifolium repens	L.	Terrestrial	Herb	AI, EU, AF
563	Angiospermae	Fabaceae	Ulex	Ulex europaeus	L.	Terrestrial	Shrub	EU
564	Angiospermae	Fabaceae	Vachellia	Vachellia farnesiana	(L.) Wight & Arn.	Terrestrial	Tree	NOA, SA
565	Angiospermae	Fabaceae	Vachellia	Vachellia karroo	(Hayne) Banfi & Galasso	Terrestrial	Tree	AF
566	Angiospermae	Fabaceae	Vachellia	Vachellia nilotica	(L.) P.J.H.Hurter & Mabb.	Terrestrial	Tree	AI, AF
567	Angiospermae	Fabaceae	Vachellia	Vachellia nilotica subsp. indica	(Benth.) Kyal. & Boatwr.	Terrestrial	Tree	AI, AF
568	Angiospermae	Fabaceae	Vachellia	Vachellia tortuosa	(L.) Seigler & Ebinger	Terrestrial	Tree	NOA, SA
569	Angiospermae	Fabaceae	Vicia	Vicia benghalensis	L.	Terrestrial	Vine	EU, AF
570	Angiospermae	Fabaceae	Vicia	Vicia hirsuta	(L.) Gray	Terrestrial	Vine	AI, EU, AF
571	Angiospermae	Fagaceae	Quercus	Quercus robur	L.	Terrestrial	Tree	AI, EU
572	Angiospermae	Myricaceae	Myrica	Myrica faya	Aiton	Terrestrial	Tree	EU
573	Angiospermae	Casuarinaceae	Casuarina	Casuarina cunninghamiana	Miq.	Terrestrial	Tree	OC
574	Angiospermae	Casuarinaceae	Casuarina	Casuarina equisetifolia	L.	Terrestrial	Tree	AI, OC
575	Angiospermae	Casuarinaceae	Casuarina	Casuarina glauca	Sieber ex Spreng.	Terrestrial	Tree	OC
576	Angiospermae	Betulaceae	Betula	Betula pendula	Roth	Terrestrial	Tree	AI, EU, AF, NOA
577	Angiospermae	Rosaceae	Agrimonia	Agrimonia procera	Wallr.	Terrestrial	Herb	AF, EU
578	Angiospermae	Rosaceae	Alchemilla	Alchemilla arvensis	(L.) Scop.	Terrestrial	Herb	AI, EU
579	Angiospermae	Rosaceae	Argentina	Argentina anserina	(L.) Rydb.	Terrestrial	Herb	AI, EU, NOA
580	Angiospermae	Rosaceae	Chaenomeles	Chaenomeles spp.		Terrestrial	Shrub	AI
581	Angiospermae	Rosaceae	Cotoneaster	Cotoneaster franchetii	Bois	Terrestrial	Tree	AI
582	Angiospermae	Rosaceae	Cotoneaster	Cotoneaster glaucophyllus	Franch.	Terrestrial	Shrub	AI
583	Angiospermae	Rosaceae	Cotoneaster	Cotoneaster horizontalis	Decne.	Terrestrial	Shrub	AI
584	Angiospermae	Rosaceae	Cotoneaster	Cotoneaster pannosus	Franch.	Terrestrial	Shrub	AI
585	Angiospermae	Rosaceae	Cotoneaster	Cotoneaster salicifolius	Franch.	Terrestrial	Shrub	AI
586	Angiospermae	Rosaceae	Cotoneaster	Cotoneaster simonsii	Baker	Terrestrial	Shrub	AI
587	Angiospermae	Rosaceae	Crataegus	Crataegus curvisepala	Lindm.	Terrestrial	Tree	AI, EU
588	Angiospermae	Rosaceae	Crataegus	Crataegus monogyna	Jacq.	Terrestrial	Tree	AI, AF, EU
589	Angiospermae	Rosaceae	Eriobotrya	Eriobotrya japonica	(Thunb.) Lindl.	Terrestrial	Tree	AI
590	Angiospermae	Rosaceae	Fragaria	Fragaria vesca	L.	Terrestrial	Herb	AI, EU, NOA
591	Angiospermae	Rosaceae	Malus	Malus sylvestris	(L.) Mill.	Terrestrial	Tree	AI, EU
592	Angiospermae	Rosaceae	Potentilla	Potentilla indica	(Andrews) Th.Wolf	Terrestrial	Herb	AI
593	Angiospermae	Rosaceae	Prunus	Prunus domestica	L.	Terrestrial	Tree	AI
594	Angiospermae	Rosaceae	Prunus	Prunus laurocerasus	L.	Terrestrial	Tree	AI, EU, AF
595	Angiospermae	Rosaceae	Prunus	Prunus mahaleb	L.	Terrestrial	Tree	AI, EU, AF
596	Angiospermae	Rosaceae	Prunus	Prunus serotina	Ehrh.	Terrestrial	Tree	NOA
597	Angiospermae	Rosaceae	Pyracantha	Pyracantha angustifolia	(Franch.) C.K.Schneid.	Terrestrial	Shrub	AI
598	Angiospermae	Rosaceae	Pyracantha	Pyracantha coccinea	M.Roem.	Terrestrial	Shrub	AI, EU
599	Angiospermae	Rosaceae	Pyracantha	Pyracantha crenulata	(D.Don) M.Roem.	Terrestrial	Shrub	AI
600	Angiospermae	Rosaceae	Pyracantha	Pyracantha koidzumii	(Hayata) Rehder	Terrestrial	Shrub	AI
601	Angiospermae	Rosaceae	Rosa	Rosa foetida	Herrm.	Terrestrial	Shrub	AI
602	Angiospermae	Rosaceae	Rosa	Rosa laevigata	Tausch	Terrestrial	Shrub	AI
603	Angiospermae	Rosaceae	Rosa	Rosa micrantha	Borrer ex Sm.	Terrestrial	Shrub	AI, EU, AF
604	Angiospermae	Rosaceae	Rosa	Rosa multiflora	Thunb.	Terrestrial	Tree	AI
605	Angiospermae	Rosaceae	Rosa	Rosa pulverulenta	Baker	Terrestrial	Shrub	AI, EU, AF
606	Angiospermae	Rosaceae	Rosa	Rosa rubiginosa	L.	Terrestrial	Shrub	AI, EU
607	Angiospermae	Rosaceae	Rosa	Rosa rugosa	Thunb.	Terrestrial	Shrub	AI
608	Angiospermae	Rosaceae	Rosa	Rosa rugosa f. alba	(T.S.Ware) Rehder	Terrestrial	Shrub	AI
609	Angiospermae	Rosaceae	Rubus	Rubus alceifolius	Poir.	Terrestrial	Shrub	AI
610	Angiospermae	Rosaceae	Rubus	Rubus cochinchinensis	Tratt.	Terrestrial	Liana	AI
611	Angiospermae	Rosaceae	Rubus	Rubus cuneifolius	Pursh	Terrestrial	Shrub	NOA
612	Angiospermae	Rosaceae	Rubus	Rubus divaricatus	P.J.Müll.	Terrestrial	Shrub	EU
613	Angiospermae	Rosaceae	Rubus	Rubus ellipticus	Sm.	Terrestrial	Liana	AI
614	Angiospermae	Rosaceae	Rubus	Rubus flagellaris	Willd.	Terrestrial	Liana	NOA
615	Angiospermae	Rosaceae	Rubus	Rubus hedycarpus	Focke	Terrestrial	Liana	EU
616	Angiospermae	Rosaceae	Rubus	Rubus moluccanus	L.	Terrestrial	Liana	AI, OC
617	Angiospermae	Rosaceae	Rubus	Rubus niveus	Thunb.	Terrestrial	Liana	AI
618	Angiospermae	Rosaceae	Rubus	Rubus phoenicolasius	Maxim.	Terrestrial	Liana	AI
619	Angiospermae	Rosaceae	Rubus	Rubus rosifolius	Sm.	Terrestrial	Herb	AI, OC
620	Angiospermae	Rosaceae	Rubus	Rubus thaumasius	A.Beek	Terrestrial	Shrub	AF
621	Angiospermae	Rosaceae	Rubus	Rubus ulmifolius	J.Presl & C.Presl	Terrestrial	Shrub	AI, EU, AF
622	Angiospermae	Rosaceae	Sanguisorba	Sanguisorba minor	Scop.	Terrestrial	Herb	AI, EU, AF
623	Angiospermae	Rosaceae	Sorbaria	Sorbaria sorbifolia	(L.) A.Braun	Terrestrial	Shrub	AI
624	Angiospermae	Rosaceae	Spiraea	Spiraea alba	Du Roi	Terrestrial	Shrub	NOA
625	Angiospermae	Rosaceae	Spiraea	Spiraea alba var. latifolia	(Aiton) Dippel	Terrestrial	Shrub	NOA
626	Angiospermae	Elaeagnaceae	Elaeagnus	Elaeagnus angustifolia	L.	Terrestrial	Tree	AI, EU
627	Angiospermae	Rhamnaceae	Hovenia	Hovenia dulcis	Thunb.	Terrestrial	Tree	AI
628	Angiospermae	Ulmaceae	Ulmus	Ulmus parvifolia	Jacq.	Terrestrial	Tree	AI
629	Angiospermae	Ulmaceae	Ulmus	Ulmus pumila	L.	Terrestrial	Tree	AI
630	Angiospermae	Cannabaceae	Celtis	Celtis australis	L.	Terrestrial	Tree	AI, EU, AF
631	Angiospermae	Cannabaceae	Celtis	Celtis occidentalis	L.	Terrestrial	Tree	NOA
632	Angiospermae	Cannabaceae	Humulus	Humulus scandens	(Lour.) Merr.	Terrestrial	Vine	AI
633	Angiospermae	Moraceae	Broussonetia	Broussonetia papyrifera	(L.) L'Hér. ex Vent.	Terrestrial	Tree	AI
634	Angiospermae	Moraceae	Castilla	Castilla elastica	Cerv.	Terrestrial	Tree	NOA, SA
635	Angiospermae	Moraceae	Morus	Morus alba	L.	Terrestrial	Tree	AI, NOA, SA
636	Angiospermae	Urticaceae	Cecropia	Cecropia peltata	L.	Terrestrial	Tree	NOA, SA
637	Angiospermae	Urticaceae	Cecropia	Cecropia schreberiana	Miq.	Terrestrial	Tree	NOA, SA
638	Angiospermae	Urticaceae	Parietaria	Parietaria debilis	G.Forst.	Terrestrial	Herb	AI, EU, AF, OC
639	Angiospermae	Urticaceae	Urtica	Urtica urens	L.	Terrestrial	Herb	AI, EU, AF
640	Angiospermae	Zygophyllaceae	Tribulus	Tribulus terrestris	L.	Terrestrial	Herb	AI, AF, EU
641	Angiospermae	Zygophyllaceae	Zygophyllum	Zygophyllum fabago	L.	Terrestrial	Herb	AI, AF, EU
642	Angiospermae	Tropaeolaceae	Tropaeolum	Tropaeolum majus	L.	Terrestrial	Herb	SA
643	Angiospermae	Tropaeolaceae	Tropaeolum	Tropaeolum speciosum	Poepp. & Endl.	Terrestrial	Vine	SA
644	Angiospermae	Resedaceae	Reseda	Reseda luteola	L.	Terrestrial	Herb	AI, AF, EU
645	Angiospermae	Capparaceae	Morisonia	Morisonia cynophallophora	(L.) Christenh. & Byng	Terrestrial	Tree	NOA, SA
646	Angiospermae	Brassicaceae	Aethionema	Aethionema saxatile	(L.) W.T.Aiton	Terrestrial	Herb	AI, EU, AF
647	Angiospermae	Brassicaceae	Alliaria	Alliaria petiolata	(M.Bieb.) Cavara & Grande	Terrestrial	Herb	AI, EU, AF
648	Angiospermae	Brassicaceae	Alyssum	Alyssum alyssoides	(L.) L.	Terrestrial	Herb	AI, EU, AF
649	Angiospermae	Brassicaceae	Arabis	Arabis paniculata	Franch.	Terrestrial	Herb	AI
650	Angiospermae	Brassicaceae	Brassica	Brassica juncea	(L.) Czern.	Terrestrial	Herb	AI
651	Angiospermae	Brassicaceae	Brassica	Brassica rapa	L.	Terrestrial	Herb	AI, EU, AF
652	Angiospermae	Brassicaceae	Bunias	Bunias orientalis	L.	Terrestrial	Herb	AI, EU
653	Angiospermae	Brassicaceae	Camelina	Camelina sativa	(L.) Crantz	Terrestrial	Herb	AI, EU
654	Angiospermae	Brassicaceae	Capsella	Capsella bursa-pastoris	(L.) Medik.	Terrestrial	Herb	AI, EU, AF
655	Angiospermae	Brassicaceae	Cardamine	Cardamine africana	L.	Terrestrial	Herb	AI, AF, NOA, SA
656	Angiospermae	Brassicaceae	Cardamine	Cardamine hirsuta	L.	Terrestrial	Herb	AI, EU, AF
657	Angiospermae	Brassicaceae	Chorispora	Chorispora tenella	(Pall.) DC.	Terrestrial	Herb	AI, EU
658	Angiospermae	Brassicaceae	Coincya	Coincya tournefortii	(Gouan) Alcaraz, T.E.Díaz, Rivas Mart. & Sánchez-Gómez	Terrestrial	Herb	AI, EU, AF
659	Angiospermae	Brassicaceae	Diplotaxis	Diplotaxis muralis	(L.) DC.	Terrestrial	Herb	AI, EU, AF, OC
660	Angiospermae	Brassicaceae	Diplotaxis	Diplotaxis tenuifolia	(L.) DC.	Terrestrial	Herb	AI, EU
661	Angiospermae	Brassicaceae	Draba	Draba verna	L.	Terrestrial	Herb	AI, EU, AF
662	Angiospermae	Brassicaceae	Erysimum	Erysimum repandum	L.	Terrestrial	Herb	AI, EU
663	Angiospermae	Brassicaceae	Hirschfeldia	Hirschfeldia incana	(L.) Lagr.-Foss.	Terrestrial	Herb	AI, EU, AF
664	Angiospermae	Brassicaceae	Hornungia	Hornungia procumbens	(L.) Hayek	Terrestrial	Herb	AI, EU, AF
665	Angiospermae	Brassicaceae	Lepidium	Lepidium draba	L.	Terrestrial	Herb	AI, EU, AF
666	Angiospermae	Brassicaceae	Lepidium	Lepidium latifolium	L.	Terrestrial	Herb	AI, EU, AF
667	Angiospermae	Brassicaceae	Lepidium	Lepidium perfoliatum	L.	Terrestrial	Herb	AI, EU
668	Angiospermae	Brassicaceae	Mutarda	Mutarda nigra	(L.) Bernh.	Terrestrial	Herb	AI, EU, AF
669	Angiospermae	Brassicaceae	Nasturtium	Nasturtium microphyllum	(Boenn.) Rchb.	Aquatic or Terrestrial	Herb	AI, EU, AF
670	Angiospermae	Brassicaceae	Nasturtium	Nasturtium officinale	W.T.Aiton	Aquatic	Herb	AI, EU, AF
671	Angiospermae	Brassicaceae	Neslia	Neslia paniculata	(L.) Desv.	Terrestrial	Herb	AI, EU, AF
672	Angiospermae	Brassicaceae	Raphanus	Raphanus raphanistrum	L.	Terrestrial	Herb	AI, EU, AF
673	Angiospermae	Brassicaceae	Rapistrum	Rapistrum rugosum	(L.) All.	Terrestrial	Herb	AI, EU, AF
674	Angiospermae	Brassicaceae	Rorippa	Rorippa palustris	(L.) Besser	Aquatic or Terrestrial	Herb	AI, EU, AF, OC, NOA
675	Angiospermae	Brassicaceae	Rorippa	Rorippa sylvestris	(L.) Besser	Aquatic or Terrestrial	Herb	AI, EU
676	Angiospermae	Brassicaceae	Sinapis	Sinapis alba	L.	Terrestrial	Herb	AI, EU, AF
677	Angiospermae	Brassicaceae	Sisymbrium	Sisymbrium altissimum	L.	Terrestrial	Herb	AI, EU
678	Angiospermae	Brassicaceae	Sisymbrium	Sisymbrium irio	L.	Terrestrial	Herb	AI, EU, AF
679	Angiospermae	Brassicaceae	Sisymbrium	Sisymbrium officinale	(L.) Scop.	Terrestrial	Herb	AI, EU, AF
680	Angiospermae	Brassicaceae	Sisymbrium	Sisymbrium orientale	L.	Terrestrial	Herb	AI, EU, AF
681	Angiospermae	Geraniaceae	Erodium	Erodium cicutarium	(L.) L'Hér.	Terrestrial	Herb	AI, EU, AF
682	Angiospermae	Geraniaceae	Erodium	Erodium malacoides	(L.) L'Hér.	Terrestrial	Herb	AI, EU, AF
683	Angiospermae	Geraniaceae	Erodium	Erodium moschatum	(L.) L'Hér.	Terrestrial	Herb	AI, EU, AF
684	Angiospermae	Geraniaceae	Geranium	Geranium dissectum	L.	Terrestrial	Herb	AI, EU, AF
685	Angiospermae	Geraniaceae	Geranium	Geranium molle	L.	Terrestrial	Herb	AI, EU, AF
686	Angiospermae	Geraniaceae	Geranium	Geranium pusillum	L.	Terrestrial	Herb	AI, EU, AF
687	Angiospermae	Muntingiaceae	Muntingia	Muntingia calabura	L.	Terrestrial	Tree	NOA, SA
688	Angiospermae	Malvaceae	Abutilon	Abutilon theophrasti	Medik.	Terrestrial	Herb	AI
689	Angiospermae	Malvaceae	Heliocarpus	Heliocarpus donnellsmithii	Rose	Terrestrial	Tree	NOA
690	Angiospermae	Malvaceae	Lagunaria	Lagunaria patersonia	(Andrews) G.Don	Terrestrial	Tree	OC
691	Angiospermae	Malvaceae	Malachra	Malachra capitata	(L.) L.	Terrestrial	Herb	NOA, SA
692	Angiospermae	Malvaceae	Malachra	Malachra fasciata	Jacq.	Terrestrial	Herb	NOA, SA
693	Angiospermae	Malvaceae	Malva	Malva arborea	(L.) Webb & Berthel.	Terrestrial	Herb	AI, AF, EU
694	Angiospermae	Malvaceae	Malva	Malva cathayensis	M.G.Gilbert, Y.Tang & Dorr	Terrestrial	Herb	AI
695	Angiospermae	Malvaceae	Malva	Malva moschata	L.	Terrestrial	Herb	AI, EU
696	Angiospermae	Malvaceae	Malva	Malva neglecta	Wallr.	Terrestrial	Herb	AI, AF, EU
697	Angiospermae	Malvaceae	Malva	Malva parviflora	L.	Terrestrial	Herb	AI, AF, EU
698	Angiospermae	Malvaceae	Malva	Malva verticillata	L.	Terrestrial	Herb	AI, AF, EU
699	Angiospermae	Malvaceae	Malvastrum	Malvastrum coromandelianum	(L.) Garcke	Terrestrial	Herb	NOA, SA
700	Angiospermae	Malvaceae	Ochroma	Ochroma lagopus	Sw.	Terrestrial	Tree	NOA, SA
701	Angiospermae	Malvaceae	Urena	Urena lobata	L.	Terrestrial	Shrub	AI, AF, NOA, SA
702	Angiospermae	Malvaceae	Urena	Urena procumbens	L.	Terrestrial	Herb	AI
703	Angiospermae	Thymelaeaceae	Wikstroemia	Wikstroemia indica	(L.) C.A.Mey.	Terrestrial	Shrub	AI, OC
704	Angiospermae	Combretaceae	Combretum	Combretum indicum	(L.) DeFilipps	Terrestrial	Liana	AI, AF, OC
705	Angiospermae	Lythraceae	Cuphea	Cuphea bustamanta	Lex.	Terrestrial	Shrub	NOA
706	Angiospermae	Lythraceae	Lythrum	Lythrum maritimum	Kunth	Terrestrial	Herb	SA
707	Angiospermae	Lythraceae	Lythrum	Lythrum salicaria	L.	Terrestrial	Herb	AI, AF, EU, OC
708	Angiospermae	Onagraceae	Epilobium	Epilobium brachycarpum	C.Presl	Terrestrial	Herb	NOA
709	Angiospermae	Onagraceae	Fuchsia	Fuchsia boliviana	Carrière	Terrestrial	Tree	SA
710	Angiospermae	Onagraceae	Fuchsia	Fuchsia magellanica	Lam.	Terrestrial	Shrub	SA
711	Angiospermae	Onagraceae	Ludwigia	Ludwigia × kentiana	E.J.Clement	Aquatic	Herb	EU
712	Angiospermae	Onagraceae	Ludwigia	Ludwigia grandiflora	(Michx.) Greuter & Burdet	Aquatic	Herb	NOA, SA
713	Angiospermae	Onagraceae	Ludwigia	Ludwigia peploides	(Kunth) P.H.Raven	Aquatic	Herb	AI, OC, NOA, SA
714	Angiospermae	Onagraceae	Ludwigia	Ludwigia peruviana	(L.) H.Hara	Aquatic or Terrestrial	shrub	NOA, SA
715	Angiospermae	Onagraceae	Oenothera	Oenothera sinuosa	W.L.Wagner & Hoch	Terrestrial	Herb	NOA
716	Angiospermae	Myrtaceae	Eucalyptus	Eucalyptus camaldulensis	Dehnh.	Terrestrial	Tree	OC
717	Angiospermae	Myrtaceae	Eucalyptus	Eucalyptus cladocalyx	F.Muell.	Terrestrial	Tree	OC
718	Angiospermae	Myrtaceae	Eucalyptus	Eucalyptus conferruminata	D.J.Carr & S.G.M.Carr	Terrestrial	Tree	OC
719	Angiospermae	Myrtaceae	Eucalyptus	Eucalyptus diversicolor	F.Muell.	Terrestrial	Tree	OC
720	Angiospermae	Myrtaceae	Eucalyptus	Eucalyptus globulus	Labill.	Terrestrial	Tree	OC
721	Angiospermae	Myrtaceae	Eucalyptus	Eucalyptus grandis	W.Hill ex Maiden	Terrestrial	Tree	OC
722	Angiospermae	Myrtaceae	Eucalyptus	Eucalyptus maidenii	F.Muell.	Terrestrial	Tree	OC
723	Angiospermae	Myrtaceae	Eucalyptus	Eucalyptus paniculata	Sm.	Terrestrial	Tree	OC
724	Angiospermae	Myrtaceae	Eucalyptus	Eucalyptus saligna	Sm.	Terrestrial	Tree	OC
725	Angiospermae	Myrtaceae	Eucalyptus	Eucalyptus tereticornis	Sm.	Terrestrial	Tree	OC
726	Angiospermae	Myrtaceae	Eucalyptus	Eucalyptus viminalis	Labill.	Terrestrial	Tree	OC
727	Angiospermae	Myrtaceae	Eugenia	Eugenia uniflora	L.	Terrestrial	Tree	SA
728	Angiospermae	Myrtaceae	Kunzea	Kunzea ericoides	(A.Rich.) Joy Thomps.	Terrestrial	Tree	OC
729	Angiospermae	Myrtaceae	Leptospermum	Leptospermum laevigatum	(Gaertn.) F.Muell.	Terrestrial	Tree	OC
730	Angiospermae	Myrtaceae	Melaleuca	Melaleuca citrina	(Curtis) Dum.Cours.	Terrestrial	Tree	OC
731	Angiospermae	Myrtaceae	Melaleuca	Melaleuca diosmifolia	Andrews	Terrestrial	Shrub	OC
732	Angiospermae	Myrtaceae	Melaleuca	Melaleuca hypericifolia	Sm.	Terrestrial	Tree	OC
733	Angiospermae	Myrtaceae	Melaleuca	Melaleuca leucadendra	(L.) L.	Terrestrial	Tree	OC
734	Angiospermae	Myrtaceae	Melaleuca	Melaleuca linearis	Schrad. & J.C.Wendl.	Terrestrial	Shrub	OC
735	Angiospermae	Myrtaceae	Melaleuca	Melaleuca nesophila	F.Muell.	Terrestrial	Shrub	OC
736	Angiospermae	Myrtaceae	Melaleuca	Melaleuca quinquenervia	(Cav.) S.T.Blake	Aquatic or Terrestrial	Tree	OC
737	Angiospermae	Myrtaceae	Melaleuca	Melaleuca viminalis	(Sol. ex Gaertn.) Byrnes	Terrestrial	Shrub	OC
738	Angiospermae	Myrtaceae	Metrosideros	Metrosideros excelsa	Sol. ex Gaertn.	Terrestrial	Tree	OC
739	Angiospermae	Myrtaceae	Psidium	Psidium × durbanensis	Baijnath & Ramcharun ined.	Terrestrial	Tree	AF
740	Angiospermae	Myrtaceae	Psidium	Psidium cattleianum	Afzel. ex Sabine	Terrestrial	Tree	SA
741	Angiospermae	Myrtaceae	Psidium	Psidium guajava	L.	Terrestrial	Tree	SA
742	Angiospermae	Myrtaceae	Psidium	Psidium guineense	Sw.	Terrestrial	Tree	NOA, SA
743	Angiospermae	Myrtaceae	Syzygium	Syzygium cumini	(L.) Skeels	Terrestrial	Tree	AI, OC
744	Angiospermae	Myrtaceae	Syzygium	Syzygium jambos	(L.) Alston	Terrestrial	Tree	AI
745	Angiospermae	Melastomataceae	Arthrostemma	Arthrostemma ciliatum	Pav. ex D.Don	Terrestrial	Herb	NOA, SA
746	Angiospermae	Melastomataceae	Heterotis	Heterotis rotundifolia	(Sm.) Jacq.-Fél.	Terrestrial	Herb	AF
747	Angiospermae	Melastomataceae	Melastoma	Melastoma malabathricum	L.	Terrestrial	Tree	AI, OC
748	Angiospermae	Melastomataceae	Melastoma	Melastoma sanguineum	Sims	Terrestrial	Shrub	AI
749	Angiospermae	Melastomataceae	Memecylon	Memecylon coeruleum	Jack	Terrestrial	Tree	AI, OC
750	Angiospermae	Melastomataceae	Miconia	Miconia calvescens	DC.	Terrestrial	Tree	NOA, SA
751	Angiospermae	Melastomataceae	Miconia	Miconia crenata	(Vahl) Michelang.	Terrestrial	Shrub	NOA, SA
752	Angiospermae	Melastomataceae	Miconia	Miconia leamarginata	R.Goldenb.	Terrestrial	Tree	SA
753	Angiospermae	Melastomataceae	Pleroma	Pleroma urvilleanum	(DC.) P.J.F.Guim. & Michelang.	Terrestrial	Tree	SA
754	Angiospermae	Melastomataceae	Tibouchina	Tibouchina herbacea	(DC.) Cogn.	Terrestrial	Herb	SA
755	Angiospermae	Anacardiaceae	Rhus	Rhus glabra	L.	Terrestrial	Tree	NOA
756	Angiospermae	Anacardiaceae	Rhus	Rhus typhina	L.	Terrestrial	Tree	NOA
757	Angiospermae	Anacardiaceae	Schinus	Schinus molle	L.	Terrestrial	Tree	SA
758	Angiospermae	Anacardiaceae	Schinus	Schinus terebinthifolia	Raddi	Terrestrial	Tree	SA
759	Angiospermae	Anacardiaceae	Searsia	Searsia lancea	(L.f.) F.A.Barkley	Terrestrial	Tree	AI, AF
760	Angiospermae	Anacardiaceae	Searsia	Searsia longipes	(Engl.) Moffett	Terrestrial	Tree	AF
761	Angiospermae	Anacardiaceae	Toxicodendron	Toxicodendron radicans	(L.) Kuntze	Terrestrial	Liana	NOA
762	Angiospermae	Anacardiaceae	Toxicodendron	Toxicodendron succedaneum	(L.) Kuntze	Terrestrial	Tree	AI
763	Angiospermae	Sapindaceae	Acer	Acer buergerianum	Miq.	Terrestrial	Tree	AI
764	Angiospermae	Sapindaceae	Acer	Acer negundo	L.	Terrestrial	Tree	NOA
765	Angiospermae	Sapindaceae	Acer	Acer pseudoplatanus	L.	Terrestrial	Tree	EU
766	Angiospermae	Sapindaceae	Cardiospermum	Cardiospermum grandiflorum	Sw.	Terrestrial	Vine	NOA, SA, AF
767	Angiospermae	Sapindaceae	Cardiospermum	Cardiospermum halicacabum	L.	Terrestrial	liana	AI, AF, NOA, SA, OC
768	Angiospermae	Rutaceae	Citrus	Citrus × aurantium	L.	Terrestrial	Tree	AI
769	Angiospermae	Rutaceae	Murraya	Murraya paniculata	(L.) Jack	Terrestrial	Tree	AI, OC
770	Angiospermae	Rutaceae	Ruta	Ruta chalepensis	L.	Terrestrial	Herb	AI, EU, AF
771	Angiospermae	Rutaceae	Triphasia	Triphasia trifolia	(Burm.f.) P.Wilson	Terrestrial	Tree	AI, OC
772	Angiospermae	Simaroubaceae	Ailanthus	Ailanthus altissima	(Mill.) Swingle	Terrestrial	Tree	AI
773	Angiospermae	Meliaceae	Azadirachta	Azadirachta indica	A.Juss.	Terrestrial	Tree	AI
774	Angiospermae	Meliaceae	Melia	Melia azedarach	L.	Terrestrial	Tree	AI, OC
775	Angiospermae	Meliaceae	Toona	Toona ciliata	M.Roem.	Terrestrial	Tree	AI, OC
776	Angiospermae	Frankeniaceae	Frankenia	Frankenia pulverulenta	L.	Terrestrial	Herb	AI, EU, AF
777	Angiospermae	Tamaricaceae	Tamarix	Tamarix aphylla	(L.) H.Karst.	Terrestrial	Tree	AF
778	Angiospermae	Tamaricaceae	Tamarix	Tamarix chinensis	Lour.	Terrestrial	Tree	AI
779	Angiospermae	Tamaricaceae	Tamarix	Tamarix gallica	L.	Terrestrial	Tree	EU, AF
780	Angiospermae	Tamaricaceae	Tamarix	Tamarix parviflora	DC.	Terrestrial	Tree	AI, EU
781	Angiospermae	Tamaricaceae	Tamarix	Tamarix ramosissima	Ledeb.	Terrestrial	Tree	AI, EU
782	Angiospermae	Plumbaginaceae	Limonium	Limonium sinuatum	(L.) Mill.	Terrestrial	Herb	AI, EU, AF
783	Angiospermae	Polygonaceae	Antigonon	Antigonon leptopus	Hook. & Arn.	Terrestrial	Vine	NOA
784	Angiospermae	Polygonaceae	Fallopia	Fallopia baldschuanica	(Regel) Holub	Terrestrial	liana	AI
785	Angiospermae	Polygonaceae	Fallopia	Fallopia convolvulus	(L.) Á. Löve	Terrestrial	Herb	AI, AF, NOA
786	Angiospermae	Polygonaceae	Koenigia	Koenigia polystachya	(Wall. ex Meisn.) T.M.Schust. & Reveal	Terrestrial	Herb	AI
787	Angiospermae	Polygonaceae	Persicaria	Persicaria capitata	(Buch.-Ham. ex D.Don) H.Gross	Terrestrial	Herb	AI
788	Angiospermae	Polygonaceae	Persicaria	Persicaria chinensis	(L.) H.Gross	Terrestrial	Herb	AI
789	Angiospermae	Polygonaceae	Persicaria	Persicaria glabra	(Willd.) M.Gómez	Aquatic or Terrestrial	Herb	AI, AF, NOA, SA
790	Angiospermae	Polygonaceae	Persicaria	Persicaria lanigera	(R.Br.) Soják	Aquatic	Herb	AI, EU, AF, AF, OC
791	Angiospermae	Polygonaceae	Persicaria	Persicaria lapathifolia	(L.) Delarbre	Terrestrial	Herb	AI, EU, AF, NOA, AF, OC
792	Angiospermae	Polygonaceae	Persicaria	Persicaria maculosa	Gray	Terrestrial	Herb	AI, AF
793	Angiospermae	Polygonaceae	Persicaria	Persicaria nepalensis	(Meisn.) H.Gross	Terrestrial	Herb	AI, AF, OC
794	Angiospermae	Polygonaceae	Persicaria	Persicaria perfoliata	(L.) H.Gross	Terrestrial	Herb	AI, OC
795	Angiospermae	Polygonaceae	Persicaria	Persicaria senegalensis	(Meisn.) Soják	Terrestrial	Herb	AF
796	Angiospermae	Polygonaceae	Polygonum	Polygonum aviculare	L.	Terrestrial	Herb	AI, EU, AF, NOA
797	Angiospermae	Polygonaceae	Reynoutria	Reynoutria × bohemica	Chrtek & Chrtková	Terrestrial	Herb	AI
798	Angiospermae	Polygonaceae	Reynoutria	Reynoutria japonica	Houtt.	Terrestrial	Herb	AI
799	Angiospermae	Polygonaceae	Reynoutria	Reynoutria sachalinensis	(F.Schmidt) Nakai	Terrestrial	Herb	AI
800	Angiospermae	Polygonaceae	Rumex	Rumex acetosa	L.	Terrestrial	Herb	AI, EU, AF
801	Angiospermae	Polygonaceae	Rumex	Rumex acetosella	L.	Terrestrial	Herb	AI, EU, AF
802	Angiospermae	Polygonaceae	Rumex	Rumex conglomeratus	Murray	Terrestrial	Herb	AI, EU, AF
803	Angiospermae	Polygonaceae	Rumex	Rumex crispus	L.	Terrestrial	Herb	AI, EU, AF
804	Angiospermae	Polygonaceae	Rumex	Rumex hypogaeus	T.M.Schust. & Reveal	Terrestrial	Herb	AF
805	Angiospermae	Polygonaceae	Rumex	Rumex maritimus	L.	Terrestrial	Herb	AI, EU
806	Angiospermae	Polygonaceae	Rumex	Rumex obtusifolius	L.	Terrestrial	Herb	AI, EU, AF
807	Angiospermae	Polygonaceae	Rumex	Rumex pulcher	L.	Terrestrial	Herb	AI, EU, AF
808	Angiospermae	Polygonaceae	Rumex	Rumex spinosus	L.	Terrestrial	Herb	AI, EU, AF
809	Angiospermae	Polygonaceae	Rumex	Rumex usambarensis	(Engl.) Dammer	Terrestrial	Herb	AF
810	Angiospermae	Polygonaceae	Triplaris	Triplaris americana	L.	Terrestrial	Tree	NOA, SA
811	Angiospermae	Polygonaceae	Triplaris	Triplaris weigeltiana	(Rchb.) Kuntze	Terrestrial	Tree	SA
812	Angiospermae	Droseraceae	Drosera	Drosera intermedia	Hayne	Terrestrial	Herb	AI, EU, AF, NOA, SA
813	Angiospermae	Caryophyllaceae	Agrostemma	Agrostemma githago	L.	Terrestrial	Herb	AI, EU
814	Angiospermae	Caryophyllaceae	Arenaria	Arenaria serpyllifolia	L.	Terrestrial	Herb	AI, EU, AF
815	Angiospermae	Caryophyllaceae	Atocion	Atocion armeria	(L.) Raf.	Terrestrial	Herb	AI, EU
816	Angiospermae	Caryophyllaceae	Cerastium	Cerastium arvense	L.	Terrestrial	Herb	AI, EU, AF
817	Angiospermae	Caryophyllaceae	Cerastium	Cerastium fontanum	Baumg.	Terrestrial	Herb	AI, EU, AF, NOA
818	Angiospermae	Caryophyllaceae	Cerastium	Cerastium glomeratum	Thuill.	Terrestrial	Herb	AI, EU, AF, NOA, OC
819	Angiospermae	Caryophyllaceae	Drymaria	Drymaria arenarioides	Humb. & Bonpl. ex Schult.	Terrestrial	Herb	NOA
820	Angiospermae	Caryophyllaceae	Gypsophila	Gypsophila vaccaria	(L.) Sm.	Terrestrial	Herb	AI, EU, AF
821	Angiospermae	Caryophyllaceae	Herniaria	Herniaria cinerea	DC.	Terrestrial	Herb	AI, EU, AF
822	Angiospermae	Caryophyllaceae	Herniaria	Herniaria hirsuta	L.	Terrestrial	Herb	AI, EU, AF
823	Angiospermae	Caryophyllaceae	Holosteum	Holosteum umbellatum	L.	Terrestrial	Herb	AI, EU, AF
824	Angiospermae	Caryophyllaceae	Petrorhagia	Petrorhagia nanteuilii	(Burnat) P.W.Ball & Heywood	Terrestrial	Herb	EU, AF
825	Angiospermae	Caryophyllaceae	Sagina	Sagina procumbens	L.	Terrestrial	Herb	AI, EU, AF
826	Angiospermae	Caryophyllaceae	Saponaria	Saponaria officinalis	L.	Terrestrial	Herb	AI, EU
827	Angiospermae	Caryophyllaceae	Scleranthus	Scleranthus annuus	L.	Terrestrial	Herb	AI, EU, AF
828	Angiospermae	Caryophyllaceae	Silene	Silene antirrhina	L.	Terrestrial	Herb	NOA
829	Angiospermae	Caryophyllaceae	Silene	Silene gallica	L.	Terrestrial	Herb	AI, EU, AF
830	Angiospermae	Caryophyllaceae	Silene	Silene latifolia subsp. alba	(Mill.) Greuter & Burdet	Terrestrial	Herb	AI, EU, AF
831	Angiospermae	Caryophyllaceae	Silene	Silene vulgaris	(Moench) Garcke	Terrestrial	Herb	AI, EU, AF
832	Angiospermae	Caryophyllaceae	Spergula	Spergula arvensis	L.	Terrestrial	Herb	AI, EU, AF
833	Angiospermae	Caryophyllaceae	Spergularia	Spergularia rubra	(L.) J.Presl & C.Presl	Terrestrial	Herb	AI, EU, AF
834	Angiospermae	Caryophyllaceae	Stellaria	Stellaria media	(L.) Vill.	Terrestrial	Herb	AI, EU, AF
835	Angiospermae	Amaranthaceae	Alternanthera	Alternanthera bettzickiana	(Regel) G.Nicholson	Terrestrial	Herb	SA
836	Angiospermae	Amaranthaceae	Alternanthera	Alternanthera brasiliana	(L.) Kuntze	Aquatic or Terrestrial	Herb	NOA, SA
837	Angiospermae	Amaranthaceae	Alternanthera	Alternanthera ficoidea	(L.) P.Beauv.	Aquatic or Terrestrial	Herb	NOA, SA
838	Angiospermae	Amaranthaceae	Alternanthera	Alternanthera philoxeroides	(Mart.) Griseb.	Aquatic or Terrestrial	Herb	SA
839	Angiospermae	Amaranthaceae	Alternanthera	Alternanthera sessilis	(L.) DC.	Aquatic or Terrestrial	Herb	AI, OC, NOA, SA
840	Angiospermae	Amaranthaceae	Amaranthus	Amaranthus caudatus	L.	Terrestrial	Herb	SA
841	Angiospermae	Amaranthaceae	Amaranthus	Amaranthus cruentus	L.	Terrestrial	Herb	NOA
842	Angiospermae	Amaranthaceae	Amaranthus	Amaranthus graecizans	L.	Terrestrial	Herb	AI, EU, AF
843	Angiospermae	Amaranthaceae	Amaranthus	Amaranthus blitum	L.	Terrestrial	Herb	AI, EU, AF
844	Angiospermae	Amaranthaceae	Amaranthus	Amaranthus palmeri	S.Watson	Terrestrial	Herb	NOA
845	Angiospermae	Amaranthaceae	Amaranthus	Amaranthus retroflexus	L.	Terrestrial	Herb	NOA
846	Angiospermae	Amaranthaceae	Amaranthus	Amaranthus spinosus	L.	Terrestrial	Herb	NOA, SA
847	Angiospermae	Amaranthaceae	Amaranthus	Amaranthus thunbergii	Moq.	Terrestrial	Herb	AF
848	Angiospermae	Amaranthaceae	Amaranthus	Amaranthus viridis	L.	Terrestrial	Herb	NOA, SA
849	Angiospermae	Amaranthaceae	Atriplex	Atriplex lindleyi subsp. inflata	(F.Muell.) Paul G.Wilson	Terrestrial	Herb	OC
850	Angiospermae	Amaranthaceae	Atriplex	Atriplex nummularia	Lindl.	Terrestrial	Herb	OC
851	Angiospermae	Amaranthaceae	Atriplex	Atriplex rosea	L.	Terrestrial	Herb	AI, EU, AF
852	Angiospermae	Amaranthaceae	Atriplex	Atriplex sagittata	Borkh.	Terrestrial	Herb	AI, EU
853	Angiospermae	Amaranthaceae	Atriplex	Atriplex semibaccata	R.Br.	Terrestrial	Herb	OC
854	Angiospermae	Amaranthaceae	Atriplex	Atriplex semilunaris	Aellen	Terrestrial	Herb	OC
855	Angiospermae	Amaranthaceae	Bassia	Bassia scoparia	(L.) Beck	Terrestrial	Herb	AI
856	Angiospermae	Amaranthaceae	Caroxylon	Caroxylon vermiculatum	(L.) Akhani & Roalson	Terrestrial	Shrub	AI, EU, AF
857	Angiospermae	Amaranthaceae	Celosia	Celosia argentea	L.	Terrestrial	Herb	AF
858	Angiospermae	Amaranthaceae	Chenopodium	Chenopodium album	L.	Terrestrial	Herb	AI, EU, AF, NOA
859	Angiospermae	Amaranthaceae	Chenopodium	Chenopodium carnosulum	Moq.	Terrestrial	Herb	SA
860	Angiospermae	Amaranthaceae	Chenopodium	Chenopodium strictum	Roth	Terrestrial	Herb	AI, EU, AF
861	Angiospermae	Amaranthaceae	Dysphania	Dysphania ambrosioides	(L.) Mosyakin & Clemants	Terrestrial	Herb	NOA, SA
862	Angiospermae	Amaranthaceae	Gomphrena	Gomphrena celosioides	Mart.	Terrestrial	Herb	SA
863	Angiospermae	Amaranthaceae	Gomphrena	Gomphrena serrata	L.	Terrestrial	Herb	NOA, SA
864	Angiospermae	Amaranthaceae	Halogeton	Halogeton glomeratus	(M.Bieb.) Ledeb.	Terrestrial	Herb	AI, EU
865	Angiospermae	Amaranthaceae	Maireana	Maireana brevifolia	(R.Br.) Paul G.Wilson	Terrestrial	Shrub	OC
866	Angiospermae	Amaranthaceae	Salsola	Salsola kali	L.	Terrestrial	Herb	EU, AF
867	Angiospermae	Amaranthaceae	Salsola	Salsola tragus	L.	Terrestrial	Herb	AI, EU
868	Angiospermae	Amaranthaceae	Soda	Soda inermis	Fourr.	Terrestrial	Herb	AI, EU, AF
869	Angiospermae	Aizoaceae	Carpobrotus	Carpobrotus acinaciformis	(L.) L.Bolus	Terrestrial	Herb	AF
870	Angiospermae	Aizoaceae	Carpobrotus	Carpobrotus edulis	(L.) N.E.Br.	Terrestrial	Herb	AF
871	Angiospermae	Aizoaceae	Malephora	Malephora crocea	(Jacq.) Schwantes	Terrestrial	Herb	AF
872	Angiospermae	Aizoaceae	Mesembryanthemum	Mesembryanthemum cordifolium	L.f.	Terrestrial	Herb	AF
873	Angiospermae	Aizoaceae	Mesembryanthemum	Mesembryanthemum crystallinum	L.	Terrestrial	Herb	AF
874	Angiospermae	Aizoaceae	Mesembryanthemum	Mesembryanthemum lancifolium	(L.Bolus) Klak	Terrestrial	Herb	AF
875	Angiospermae	Aizoaceae	Mesembryanthemum	Mesembryanthemum nodiflorum	L.	Terrestrial	Herb	AI, AF, EU
876	Angiospermae	Phytolaccaceae	Phytolacca	Phytolacca acinosa	Roxb.	Terrestrial	Herb	AI
877	Angiospermae	Phytolaccaceae	Phytolacca	Phytolacca americana	L.	Terrestrial	Herb	NOA
878	Angiospermae	Phytolaccaceae	Phytolacca	Phytolacca dioica	L.	Terrestrial	Tree	SA
879	Angiospermae	Phytolaccaceae	Phytolacca	Phytolacca octandra	L.	Terrestrial	Herb	NOA, SA
880	Angiospermae	Petiveriaceae	Rivina	Rivina humilis	L.	Terrestrial	Herb	NOA, SA
881	Angiospermae	Nyctaginaceae	Boerhavia	Boerhavia diffusa	L.	Terrestrial	Herb	AI, AF, EU, NOA, SA
882	Angiospermae	Nyctaginaceae	Mirabilis	Mirabilis jalapa	L.	Terrestrial	Herb	NOA
883	Angiospermae	Basellaceae	Anredera	Anredera cordifolia	(Ten.) Steenis	Terrestrial	Vine	SA
884	Angiospermae	Talinaceae	Talinum	Talinum paniculatum	(Jacq.) Gaertn.	Terrestrial	Herb	NOA, SA
885	Angiospermae	Portulacaceae	Portulaca	Portulaca oleracea	L.	Terrestrial	Herb	AI, EU, AF
886	Angiospermae	Cactaceae	Aporocactus	Aporocactus flagelliformis	(L.) Lem.	Terrestrial	Epiphyte	NOA
887	Angiospermae	Cactaceae	Austrocylindropuntia	Austrocylindropuntia cylindrica	(Lam.) Backeb.	Terrestrial	Shrub	SA
888	Angiospermae	Cactaceae	Austrocylindropuntia	Austrocylindropuntia floccosa	(Salm-Dyck) F.Ritter	Terrestrial	Shrub	SA
889	Angiospermae	Cactaceae	Austrocylindropuntia	Austrocylindropuntia pachypus	(K.Schum.) Backeb.	Terrestrial	Shrub	SA
890	Angiospermae	Cactaceae	Austrocylindropuntia	Austrocylindropuntia shaferi	(Britton & Rose) Backeb.	Terrestrial	Shrub	SA
891	Angiospermae	Cactaceae	Austrocylindropuntia	Austrocylindropuntia subulata	(Muehlenpf.) Backeb.	Terrestrial	Shrub	SA
892	Angiospermae	Cactaceae	Austrocylindropuntia	Austrocylindropuntia vestita	(Salm-Dyck) Backeb.	Terrestrial	Shrub	SA
893	Angiospermae	Cactaceae	Cereus	Cereus hexagonus	(L.) Mill.	Terrestrial	Tree	SA
894	Angiospermae	Cactaceae	Cereus	Cereus hildmannianus	K.Schum.	Terrestrial	Tree	SA
895	Angiospermae	Cactaceae	Cereus	Cereus jamacaru	DC.	Terrestrial	Tree	SA
896	Angiospermae	Cactaceae	Consolea	Consolea falcata	(Ekman & Werderm.) F.M.Knuth	Terrestrial	Shrub	NOA
897	Angiospermae	Cactaceae	Cylindropuntia	Cylindropuntia fulgida	(Engelm.) F.M.Knuth	Terrestrial	Shrub	NOA
898	Angiospermae	Cactaceae	Cylindropuntia	Cylindropuntia fulgida var. mamillata	(A.Schott ex Engelm.) Backeb.	Terrestrial	Shrub	NOA
899	Angiospermae	Cactaceae	Cylindropuntia	Cylindropuntia imbricata	(Haw.) F.M.Knuth	Terrestrial	Shrub	NOA
900	Angiospermae	Cactaceae	Cylindropuntia	Cylindropuntia imbricata subsp. rosea	(DC.) M.A.Baker	Terrestrial	Shrub	NOA
901	Angiospermae	Cactaceae	Cylindropuntia	Cylindropuntia imbricata subsp. spinosior	(Engelm.) M.A.Baker, Cloud-H. & Majure	Terrestrial	Shrub	NOA
902	Angiospermae	Cactaceae	Cylindropuntia	Cylindropuntia leptocaulis	(DC.) F.M.Knuth	Terrestrial	Shrub	NOA
903	Angiospermae	Cactaceae	Harrisia	Harrisia bonplandii	(J.Parm. ex Pfeiff.) Britton & Rose	Terrestrial	Shrub	SA
904	Angiospermae	Cactaceae	Harrisia	Harrisia martinii	(Labour.) Britton	Terrestrial	Shrub	SA
905	Angiospermae	Cactaceae	Harrisia	Harrisia pomanensis	(F.A.C.Weber ex K.Schum.) Britton & Rose	Terrestrial	Shrub	SA
906	Angiospermae	Cactaceae	Harrisia	Harrisia tortuosa	(J.Forbes) Britton & Rose	Terrestrial	Shrub	SA
907	Angiospermae	Cactaceae	Myrtillocactus	Myrtillocactus geometrizans	(Mart. ex Pfeiff.) Console	Terrestrial	Tree	NOA
908	Angiospermae	Cactaceae	Opuntia	Opuntia aurantiaca	Lindl.	Terrestrial	Shrub	SA
909	Angiospermae	Cactaceae	Opuntia	Opuntia elata	Link & Otto ex Salm-Dyck	Terrestrial	Shrub	SA
910	Angiospermae	Cactaceae	Opuntia	Opuntia elatior	Mill.	Terrestrial	Shrub	SA
911	Angiospermae	Cactaceae	Opuntia	Opuntia engelmannii	Salm-Dyck ex Engelm.	Terrestrial	Shrub	NOA
912	Angiospermae	Cactaceae	Opuntia	Opuntia ficus-indica	(L.) Mill.	Terrestrial	Shrub	NOA
913	Angiospermae	Cactaceae	Opuntia	Opuntia humifusa	(Raf.) Raf.	Terrestrial	Shrub	NOA
914	Angiospermae	Cactaceae	Opuntia	Opuntia leucotricha	DC.	Terrestrial	Shrub	NOA
915	Angiospermae	Cactaceae	Opuntia	Opuntia maxima	Mill.	Terrestrial	Shrub	NOA
916	Angiospermae	Cactaceae	Opuntia	Opuntia microdasys	(Lehm.) Pfeiff.	Terrestrial	Shrub	NOA
917	Angiospermae	Cactaceae	Opuntia	Opuntia monacantha	(Willd.) Haw.	Terrestrial	Shrub	NOA
918	Angiospermae	Cactaceae	Opuntia	Opuntia phaeacantha	Engelm.	Terrestrial	Shrub	NOA
919	Angiospermae	Cactaceae	Opuntia	Opuntia pubescens	H.L.Wendl. ex Pfeiff.	Terrestrial	Shrub	NOA, SA
920	Angiospermae	Cactaceae	Opuntia	Opuntia robusta	H.L.Wendl. ex Pfeiff.	Terrestrial	Shrub	NOA
921	Angiospermae	Cactaceae	Opuntia	Opuntia salmiana	J.Parm. ex Pfeiff.	Terrestrial	Shrub	SA
922	Angiospermae	Cactaceae	Opuntia	Opuntia spinulifera	Salm-Dyck	Terrestrial	Shrub	NOA
923	Angiospermae	Cactaceae	Opuntia	Opuntia stricta	(Haw.) Haw.	Terrestrial	Shrub	NOA
924	Angiospermae	Cactaceae	Opuntia	Opuntia tomentosa	Salm-Dyck	Terrestrial	Shrub	NOA
925	Angiospermae	Cactaceae	Opuntia	Opuntia tuna	(L.) Mill.	Terrestrial	Shrub	NOA
926	Angiospermae	Cactaceae	Pereskia	Pereskia aculeata	Mill.	Terrestrial	Shrub	SA
927	Angiospermae	Cactaceae	Selenicereus	Selenicereus undatus	(Haw.) D.R.Hunt	Terrestrial	Epiphyte	NOA
928	Angiospermae	Cactaceae	Soehrensia	Soehrensia spachiana	(Lem.) Schlumpb.	Terrestrial	Shrub	SA
929	Angiospermae	Cactaceae	Tephrocactus	Tephrocactus articulatus	(Pfeiff.) Backeb.	Terrestrial	Shrub	SA
930	Angiospermae	Cactaceae	Tephrocactus	Tephrocactus verschaffeltii	(Cels ex F.A.C.Weber) D.R.Hunt & Ritz	Terrestrial	Shrub	SA
931	Angiospermae	Hydrangeaceae	Philadelphus	Philadelphus karwinskyanus	Koehne	Terrestrial	Liana	NOA
932	Angiospermae	Cornaceae	Cornus	Cornus sericea	L.	Terrestrial	Shrub	NOA
933	Angiospermae	Balsaminaceae	Impatiens	Impatiens balfourii	Hook.f.	Terrestrial	Herb	AI
934	Angiospermae	Balsaminaceae	Impatiens	Impatiens capensis	Meerb.	Terrestrial	Herb	NOA
935	Angiospermae	Balsaminaceae	Impatiens	Impatiens glandulifera	Royle	Terrestrial	Herb	AI
936	Angiospermae	Balsaminaceae	Impatiens	Impatiens parviflora	DC.	Terrestrial	Herb	AI
937	Angiospermae	Ebenaceae	Diospyros	Diospyros lotus	L.	Terrestrial	Tree	AI
938	Angiospermae	Primulaceae	Ardisia	Ardisia crenata	Sims	Terrestrial	Shrub	AI
939	Angiospermae	Primulaceae	Ardisia	Ardisia elliptica	Thunb.	Terrestrial	Tree	AI
940	Angiospermae	Primulaceae	Ardisia	Ardisia solanacea	Roxb.	Terrestrial	Tree	AI
941	Angiospermae	Primulaceae	Lysimachia	Lysimachia arvensis	(L.) U.Manns & Anderb.	Terrestrial	Herb	AI, EU, AF
942	Angiospermae	Primulaceae	Lysimachia	Lysimachia minima	(L.) U.Manns & Anderb.	Terrestrial	Herb	AI, EU, AF, NOA, SA, AF
943	Angiospermae	Actinidiaceae	Actinidia	Actinidia chinensis	Planch.	Terrestrial	liana	AI
944	Angiospermae	Ericaceae	Arbutus	Arbutus unedo	L.	Terrestrial	Tree	AI, EU, AF
945	Angiospermae	Ericaceae	Calluna	Calluna vulgaris	(L.) Hull	Terrestrial	Shrub	AI, EU, AF
946	Angiospermae	Rubiaceae	Cinchona	Cinchona pubescens	Vahl	Terrestrial	Tree	SA
947	Angiospermae	Rubiaceae	Coprosma	Coprosma repens	A.Rich.	Terrestrial	Tree	OC
948	Angiospermae	Rubiaceae	Galium	Galium aparine	L.	Terrestrial	Herb	AI, EU, AF
949	Angiospermae	Rubiaceae	Galium	Galium spurium	L.	Terrestrial	Herb	AI, EU, AF, NOA
950	Angiospermae	Rubiaceae	Relbunium	Relbunium spp.		Terrestrial	Herb	NOA, SA
951	Angiospermae	Rubiaceae	Richardia	Richardia brasiliensis	Gomes	Terrestrial	Herb	SA
952	Angiospermae	Rubiaceae	Sherardia	Sherardia arvensis	L.	Terrestrial	Herb	AI, EU, AF
953	Angiospermae	Rubiaceae	Spermacoce	Spermacoce alata	Aubl.	Terrestrial	Herb	SA
954	Angiospermae	Gentianaceae	Centaurium	Centaurium pulchellum	(Sw.) Hayek ex Hand.-Mazz., Stadlm., Janch. & Faltis	Terrestrial	Herb	AI, EU, AF
955	Angiospermae	Apocynaceae	Alstonia	Alstonia macrophylla	Wall. ex G.Don	Terrestrial	Tree	AI, OC
956	Angiospermae	Apocynaceae	Araujia	Araujia sericifera	Brot.	Terrestrial	Vine	SA
957	Angiospermae	Apocynaceae	Asclepias	Asclepias syriaca	L.	Terrestrial	Herb	NOA
958	Angiospermae	Apocynaceae	Calotropis	Calotropis procera	(Aiton) W.T.Aiton	Terrestrial	Tree	AI, AF
959	Angiospermae	Apocynaceae	Cascabela	Cascabela thevetia	(L.) Lippold	Terrestrial	Tree	NOA, SA
960	Angiospermae	Apocynaceae	Catharanthus	Catharanthus roseus	(L.) G.Don	Terrestrial	Herb	AF
961	Angiospermae	Apocynaceae	Cryptostegia	Cryptostegia grandiflora	Roxb. ex R.Br.	Terrestrial	Liana	AF
962	Angiospermae	Apocynaceae	Cryptostegia	Cryptostegia madagascariensis	Bojer ex Decne.	Terrestrial	Liana	AF
963	Angiospermae	Apocynaceae	Cynanchum	Cynanchum callialatum	Buch.-Ham. ex Wight	Terrestrial	Vine	AI
964	Angiospermae	Apocynaceae	Funtumia	Funtumia elastica	(Preuss) Stapf	Terrestrial	Tree	AF
965	Angiospermae	Apocynaceae	Nerium	Nerium oleander	L.	Terrestrial	Tree	AI, EU, AF
966	Angiospermae	Apocynaceae	Orbea	Orbea variegata	(L.) Haw.	Terrestrial	Shrub	AF
967	Angiospermae	Apocynaceae	Vinca	Vinca major	L.	Terrestrial	Herb	AI, EU
968	Angiospermae	Apocynaceae	Vinca	Vinca minor	L.	Terrestrial	Herb	AI, EU
969	Angiospermae	Apocynaceae	Vincetoxicum	Vincetoxicum nigrum	(L.) Moench	Terrestrial	Vine	EU
970	Angiospermae	Boraginaceae	Anchusa	Anchusa officinalis	L.	Terrestrial	Herb	AI, EU
971	Angiospermae	Boraginaceae	Borago	Borago officinalis	L.	Terrestrial	Herb	EU, AF
972	Angiospermae	Boraginaceae	Buglossoides	Buglossoides arvensis	(L.) I.M.Johnst.	Terrestrial	Herb	AI, EU, AF
973	Angiospermae	Boraginaceae	Cynoglossum	Cynoglossum amabile	Stapf & J.R.Drumm.	Terrestrial	Herb	AI
974	Angiospermae	Boraginaceae	Cynoglossum	Cynoglossum creticum	Mill.	Terrestrial	Herb	AI, EU, AF
975	Angiospermae	Boraginaceae	Echium	Echium plantagineum	L.	Terrestrial	Herb	AI, EU, AF
976	Angiospermae	Boraginaceae	Echium	Echium vulgare	L.	Terrestrial	Herb	AI, EU
977	Angiospermae	Boraginaceae	Myosotis	Myosotis discolor	Pers.	Terrestrial	Herb	AI, EU, AF
978	Angiospermae	Boraginaceae	Myosotis	Myosotis scorpioides	L.	Terrestrial	Herb	AI, EU
979	Angiospermae	Boraginaceae	Myosotis	Myosotis stricta	Link ex Roem. & Schult.	Terrestrial	Herb	AI, EU, AF
980	Angiospermae	Boraginaceae	Myosotis	Myosotis verna	Nutt.	Terrestrial	Herb	NOA
981	Angiospermae	Boraginaceae	Trichodesma	Trichodesma zeylanicum	(Burm.f.) R.Br.	Terrestrial	Herb	AI, AF, OC
982	Angiospermae	Boraginaceae	Varronia	Varronia curassavica	Jacq.	Terrestrial	Shrub	NOA, SA
983	Angiospermae	Convolvulaceae	Calystegia	Calystegia sepium	(L.) R.Br.	Terrestrial	Vine	AI, EU, AF, OC, NOA, SA
984	Angiospermae	Convolvulaceae	Convolvulus	Convolvulus arvensis	L.	Terrestrial	Herb	AI, EU, AF
985	Angiospermae	Convolvulaceae	Cuscuta	Cuscuta campestris	Yunck.	Terrestrial	Parasitic	NOA, SA
986	Angiospermae	Convolvulaceae	Cuscuta	Cuscuta indecora	Choisy	Terrestrial	Parasitic	NOA, SA
987	Angiospermae	Convolvulaceae	Cuscuta	Cuscuta suaveolens	Ser.	Terrestrial	Parasitic	SA
988	Angiospermae	Convolvulaceae	Decalobanthus	Decalobanthus peltatus	(L.) A.R.Simões & Staples	Terrestrial	liana	AI, AF, OC
989	Angiospermae	Convolvulaceae	Distimake	Distimake tuberosus	(L.) A.R.Simões & Staples	Terrestrial	Liana	NOA, SA
990	Angiospermae	Convolvulaceae	Ipomoea	Ipomoea alba	L.	Terrestrial	Liana	NOA, SA
991	Angiospermae	Convolvulaceae	Ipomoea	Ipomoea aquatica	Forssk.	Aquatic or Terrestrial	Herb	AI, AF, OC
992	Angiospermae	Convolvulaceae	Ipomoea	Ipomoea cairica	(L.) Sweet	Terrestrial	Vine	AI, AF
993	Angiospermae	Convolvulaceae	Ipomoea	Ipomoea carnea	Jacq.	Terrestrial	Shrub	NOA, SA
994	Angiospermae	Convolvulaceae	Ipomoea	Ipomoea corymbosa	(L.) Roth	Terrestrial	liana	NOA, SA
995	Angiospermae	Convolvulaceae	Ipomoea	Ipomoea indica	(Burm.) Merr.	Terrestrial	Vine	NOA, SA
996	Angiospermae	Convolvulaceae	Ipomoea	Ipomoea purpurea	(L.) Roth	Terrestrial	Vine	NOA, SA
997	Angiospermae	Convolvulaceae	Ipomoea	Ipomoea violacea	L.	Terrestrial	Vine	AI, EU, AF, OC, NOA, SA
998	Angiospermae	Convolvulaceae	Merremia	Merremia spp.		Terrestrial	Vine	AI, EU, AF, OC, NOA, SA
999	Angiospermae	Solanaceae	Cestrum	Cestrum aurantiacum	Lindl.	Terrestrial	Tree	NOA, SA
1000	Angiospermae	Solanaceae	Cestrum	Cestrum elegans	(Brongn. ex Neumann) Schltdl.	Terrestrial	Liana	NOA
1001	Angiospermae	Solanaceae	Cestrum	Cestrum laevigatum	Schltdl.	Terrestrial	Tree	SA
1002	Angiospermae	Solanaceae	Cestrum	Cestrum parqui	(Lam.) L'Hér.	Terrestrial	Shrub	SA
1003	Angiospermae	Solanaceae	Datura	Datura ferox	L.	Terrestrial	Herb	NOA
1004	Angiospermae	Solanaceae	Datura	Datura innoxia	Mill.	Terrestrial	Herb	NOA
1005	Angiospermae	Solanaceae	Datura	Datura stramonium	L.	Terrestrial	Herb	NOA
1006	Angiospermae	Solanaceae	Lycium	Lycium barbarum	L.	Terrestrial	Shrub	AI
1007	Angiospermae	Solanaceae	Lycium	Lycium ferocissimum	Miers	Terrestrial	Shrub	AF
1008	Angiospermae	Solanaceae	Nicandra	Nicandra physalodes	(L.) Gaertn.	Terrestrial	Herb	SA
1009	Angiospermae	Solanaceae	Nicotiana	Nicotiana glauca	Graham	Terrestrial	Tree	SA
1010	Angiospermae	Solanaceae	Solanum	Solanum betaceum	Cav.	Terrestrial	Tree	SA
1011	Angiospermae	Solanaceae	Solanum	Solanum capsicoides	All.	Terrestrial	Herb	SA
1012	Angiospermae	Solanaceae	Solanum	Solanum carolinense	L.	Terrestrial	Herb	NOA
1013	Angiospermae	Solanaceae	Solanum	Solanum chrysotrichum	Schltdl.	Terrestrial	Tree	NOA
1014	Angiospermae	Solanaceae	Solanum	Solanum elaeagnifolium	Cav.	Terrestrial	Herb	NOA, SA
1015	Angiospermae	Solanaceae	Solanum	Solanum marginatum	L.f.	Terrestrial	Shrub	AF
1016	Angiospermae	Solanaceae	Solanum	Solanum mauritianum	Scop.	Terrestrial	Tree	SA
1017	Angiospermae	Solanaceae	Solanum	Solanum pseudocapsicum	L.	Terrestrial	Shrub	SA
1018	Angiospermae	Solanaceae	Solanum	Solanum rostratum	Dunal	Terrestrial	Herb	NOA
1019	Angiospermae	Solanaceae	Solanum	Solanum seaforthianum	Andrews	Terrestrial	liana	NOA, SA
1020	Angiospermae	Solanaceae	Solanum	Solanum sisymbriifolium	Lam.	Terrestrial	Herb	SA
1021	Angiospermae	Solanaceae	Solanum	Solanum tampicense	Dunal	Terrestrial	Shrub	NOA, SA
1022	Angiospermae	Solanaceae	Solanum	Solanum torvum	Sw.	Terrestrial	Shrub	NOA, SA
1023	Angiospermae	Solanaceae	Solanum	Solanum viarum	Dunal	Terrestrial	Herb	SA
1024	Angiospermae	Sphenocleaceae	Sphenoclea	Sphenoclea zeylanica	Gaertn.	Terrestrial	Herb	AI, AF, OC
1025	Angiospermae	Hydroleaceae	Wigandia	Wigandia urens	(Ruiz & Pav.) Kunth	Terrestrial	Tree	NOA, SA
1026	Angiospermae	Oleaceae	Fraxinus	Fraxinus americana	L.	Terrestrial	Tree	NOA
1027	Angiospermae	Oleaceae	Fraxinus	Fraxinus angustifolia	Vahl	Terrestrial	Tree	AI, AF, EU
1028	Angiospermae	Oleaceae	Fraxinus	Fraxinus pennsylvanica	Marshall	Terrestrial	Tree	NOA
1029	Angiospermae	Oleaceae	Fraxinus	Fraxinus uhdei	(Wenz.) Lingelsh.	Terrestrial	Tree	NOA
1030	Angiospermae	Oleaceae	Jasminum	Jasminum polyanthum	Franch.	Terrestrial	Vine	AI
1031	Angiospermae	Oleaceae	Ligustrum	Ligustrum expansum	Rehder	Terrestrial	Shrub	AI
1032	Angiospermae	Oleaceae	Ligustrum	Ligustrum japonicum	Thunb.	Terrestrial	Tree	AI
1033	Angiospermae	Oleaceae	Ligustrum	Ligustrum lucidum	W.T.Aiton	Terrestrial	Tree	AI
1034	Angiospermae	Oleaceae	Ligustrum	Ligustrum ovalifolium	Hassk.	Terrestrial	Tree	AI
1035	Angiospermae	Oleaceae	Ligustrum	Ligustrum robustum subsp. walkeri	(Decne.) P.S.Green	Terrestrial	Shrub	AI
1036	Angiospermae	Oleaceae	Ligustrum	Ligustrum sinense	Lour.	Terrestrial	Tree	AI
1037	Angiospermae	Oleaceae	Ligustrum	Ligustrum vulgare	L.	Terrestrial	Shrub	AF, EU
1038	Angiospermae	Plantaginaceae	Digitalis	Digitalis purpurea	L.	Terrestrial	Herb	EU, AF
1039	Angiospermae	Plantaginaceae	Limnophila	Limnophila sessiliflora	(Vahl) Blume	Aquatic	Herb	AI
1040	Angiospermae	Plantaginaceae	Linaria	Linaria genistifolia	(L.) Mill.	Terrestrial	Herb	AI, EU
1041	Angiospermae	Plantaginaceae	Linaria	Linaria vulgaris	Mill.	Terrestrial	Herb	AI, EU
1042	Angiospermae	Plantaginaceae	Lophospermum	Lophospermum erubescens	D.Don	Terrestrial	Vine	NOA
1043	Angiospermae	Plantaginaceae	Nuttallanthus	Nuttallanthus canadensis	(L.) D.A.Sutton	Terrestrial	Herb	NOA, SA
1044	Angiospermae	Plantaginaceae	Plantago	Plantago lanceolata	L.	Terrestrial	Herb	AI, EU, AF
1045	Angiospermae	Plantaginaceae	Plantago	Plantago major	L.	Terrestrial	Herb	AI, EU, AF
1046	Angiospermae	Plantaginaceae	Veronica	Veronica anagallis-aquatica	L.	Terrestrial	Herb	AI, EU, AF
1047	Angiospermae	Plantaginaceae	Veronica	Veronica arvensis	L.	Terrestrial	Herb	AI, EU, AF
1048	Angiospermae	Plantaginaceae	Veronica	Veronica peregrina	L.	Terrestrial	Herb	NOA, SA
1049	Angiospermae	Plantaginaceae	Veronica	Veronica persica	Poir.	Terrestrial	Herb	AI, EU
1050	Angiospermae	Plantaginaceae	Veronica	Veronica serpyllifolia	L.	Terrestrial	Herb	AI, EU, AF, OC, NOA, SA
1051	Angiospermae	Scrophulariaceae	Buddleja	Buddleja davidii	Franch.	Terrestrial	Shrub	AI
1052	Angiospermae	Scrophulariaceae	Buddleja	Buddleja madagascariensis	Lam.	Terrestrial	Tree	AF
1053	Angiospermae	Scrophulariaceae	Myoporum	Myoporum insulare	R.Br.	Terrestrial	Tree	OC
1054	Angiospermae	Scrophulariaceae	Myoporum	Myoporum laetum	G.Forst.	Terrestrial	Tree	OC
1055	Angiospermae	Scrophulariaceae	Myoporum	Myoporum montanum	R.Br.	Terrestrial	Tree	OC
1056	Angiospermae	Scrophulariaceae	Verbascum	Verbascum thapsus	L.	Terrestrial	Herb	AI, EU
1057	Angiospermae	Scrophulariaceae	Verbascum	Verbascum virgatum	Stokes	Terrestrial	Herb	EU
1058	Angiospermae	Acanthaceae	Asystasia	Asystasia gangetica	(L.) T.Anderson	Terrestrial	Herb	AI, OC
1059	Angiospermae	Acanthaceae	Asystasia	Asystasia intrusa	(Forssk.) Blume	Terrestrial	Herb	AI, AF
1060	Angiospermae	Acanthaceae	Barleria	Barleria cristata	L.	Terrestrial	Shrub	AI, OC
1061	Angiospermae	Acanthaceae	Hygrophila	Hygrophila polysperma	(Roxb.) T.Anderson	Aquatic or Terrestrial	Herb	AI
1062	Angiospermae	Acanthaceae	Justicia	Justicia carnea	Lindl.	Terrestrial	Shrub	SA
1063	Angiospermae	Acanthaceae	Megaskepasma	Megaskepasma erythrochlamys	Lindau	Terrestrial	Tree	SA
1064	Angiospermae	Acanthaceae	Nicoteba	Nicoteba betonica	(L.) Lindau	Terrestrial	Herb	AI, AF
1065	Angiospermae	Acanthaceae	Odontonema	Odontonema callistachyum	(Schltdl. & Cham.) Kuntze	Terrestrial	Shrub	NOA
1066	Angiospermae	Acanthaceae	Odontonema	Odontonema nitidum	(Jacq.) Kuntze	Terrestrial	Shrub	AI, NOA
1067	Angiospermae	Acanthaceae	Ruellia	Ruellia brevifolia	(Pohl) C.Ezcurra	Terrestrial	Herb	SA
1068	Angiospermae	Acanthaceae	Ruellia	Ruellia tuberosa	L.	Terrestrial	Herb	NOA, SA
1069	Angiospermae	Acanthaceae	Sanchezia	Sanchezia oblonga	Ruiz & Pav.	Terrestrial	Shrub	SA
1070	Angiospermae	Acanthaceae	Thunbergia	Thunbergia alata	Bojer ex Sims	Terrestrial	Vine	AF
1071	Angiospermae	Acanthaceae	Thunbergia	Thunbergia grandiflora	Roxb.	Terrestrial	liana	AI
1072	Angiospermae	Bignoniaceae	Dolichandra	Dolichandra unguis-cati	(L.) L.G.Lohmann	Terrestrial	liana	NOA, SA
1073	Angiospermae	Bignoniaceae	Jacaranda	Jacaranda mimosifolia	D.Don	Terrestrial	Tree	SA
1074	Angiospermae	Bignoniaceae	Parmentiera	Parmentiera aculeata	(Kunth) Seem.	Terrestrial	Tree	NOA
1075	Angiospermae	Bignoniaceae	Spathodea	Spathodea campanulata	P.Beauv.	Terrestrial	Tree	AF
1076	Angiospermae	Bignoniaceae	Tabebuia	Tabebuia pallida	(Lindl.) Miers	Terrestrial	Tree	NOA
1077	Angiospermae	Bignoniaceae	Tecoma	Tecoma stans	(L.) Juss. ex Kunth	Terrestrial	Tree	NOA, SA
1078	Angiospermae	Lentibulariaceae	Utricularia	Utricularia inflata	Walter	Aquatic	Herb	AF
1079	Angiospermae	Lentibulariaceae	Utricularia	Utricularia platensis	Speg.	Aquatic	Herb	SA
1080	Angiospermae	Verbenaceae	Citharexylum	Citharexylum caudatum	L.	Terrestrial	Tree	NOA, SA
1081	Angiospermae	Verbenaceae	Citharexylum	Citharexylum spinosum	L.	Terrestrial	Tree	NOA, SA
1082	Angiospermae	Verbenaceae	Duranta	Duranta erecta	L.	Terrestrial	Tree	NOA, SA
1083	Angiospermae	Verbenaceae	Lantana	Lantana camara	L.	Terrestrial	Shrub	NOA, SA
1084	Angiospermae	Verbenaceae	Lantana	Lantana montevidensis	(Spreng.) Briq.	Terrestrial	Shrub	SA
1085	Angiospermae	Verbenaceae	Stachytarpheta	Stachytarpheta cayennensis	(Rich.) Vahl	Terrestrial	Herb	NOA, SA
1086	Angiospermae	Verbenaceae	Stachytarpheta	Stachytarpheta jamaicensis	(L.) Vahl	Terrestrial	Herb	NOA, SA
1087	Angiospermae	Verbenaceae	Stachytarpheta	Stachytarpheta mutabilis	(Jacq.) Vahl	Terrestrial	Herb	NOA, SA
1088	Angiospermae	Verbenaceae	Stachytarpheta	Stachytarpheta urticifolia	Sims	Terrestrial	Herb	SA
1089	Angiospermae	Verbenaceae	Verbena	Verbena bonariensis	L.	Terrestrial	Herb	SA
1090	Angiospermae	Verbenaceae	Verbena	Verbena litoralis	Kunth	Terrestrial	Herb	SA
1091	Angiospermae	Verbenaceae	Verbena	Verbena officinalis	L.	Terrestrial	Herb	AI, EU, AF, OC
1092	Angiospermae	Verbenaceae	Verbena	Verbena rigida	Spreng.	Terrestrial	Herb	SA
1093	Angiospermae	Lamiaceae	Clerodendrum	Clerodendrum chinense	(Osbeck) Mabb.	Terrestrial	Shrub	AI, SA
1094	Angiospermae	Lamiaceae	Clerodendrum	Clerodendrum quadriloculare	(Blanco) Merr.	Terrestrial	Shrub	AI, OC
1095	Angiospermae	Lamiaceae	Coleus	Coleus barbatus	(Andrews) Benth. ex G.Don	Terrestrial	Shrub	AI, AF
1096	Angiospermae	Lamiaceae	Coleus	Coleus monostachyus	(P.Beauv.) A.J.Paton	Terrestrial	Herb	AF
1097	Angiospermae	Lamiaceae	Galeopsis	Galeopsis tetrahit	L.	Terrestrial	Herb	AI, EU
1098	Angiospermae	Lamiaceae	Lamium	Lamium amplexicaule	L.	Terrestrial	Herb	AI, EU, AF
1099	Angiospermae	Lamiaceae	Leonotis	Leonotis nepetifolia	(L.) R.Br.	Terrestrial	Herb	AI, AF
1100	Angiospermae	Lamiaceae	Marrubium	Marrubium vulgare	L.	Terrestrial	Herb	AI, AF, EU
1101	Angiospermae	Lamiaceae	Melissa	Melissa officinalis	L.	Terrestrial	Herb	AI, AF, EU
1102	Angiospermae	Lamiaceae	Mentha	Mentha × piperita	L.	Terrestrial	Herb	AI, EU
1103	Angiospermae	Lamiaceae	Mentha	Mentha × rotundifolia	(L.) Huds.	Terrestrial	Herb	AI, EU
1104	Angiospermae	Lamiaceae	Mentha	Mentha aquatica	L.	Terrestrial	Herb	AI, AF, EU
1105	Angiospermae	Lamiaceae	Mentha	Mentha pulegium	L.	Terrestrial	Herb	AI, AF, EU
1106	Angiospermae	Lamiaceae	Prunella	Prunella vulgaris	L.	Terrestrial	Herb	AI, AF, EU, NOA
1107	Angiospermae	Lamiaceae	Salvia	Salvia tiliifolia	Vahl	Terrestrial	Herb	NOA, SA
1108	Angiospermae	Lamiaceae	Salvia	Salvia verbenaca	L.	Terrestrial	Herb	AI, AF, EU
1109	Angiospermae	Lamiaceae	Stachys	Stachys arvensis	(L.) L.	Terrestrial	Herb	AI, AF, EU
1110	Angiospermae	Lamiaceae	Vitex	Vitex agnus-castus	L.	Terrestrial	Tree	AI, AF, EU, NOA
1111	Angiospermae	Lamiaceae	Vitex	Vitex doniana	Sweet	Terrestrial	Tree	AF
1112	Angiospermae	Lamiaceae	Vitex	Vitex parviflora	A.Juss.	Terrestrial	Tree	AI
1113	Angiospermae	Lamiaceae	Vitex	Vitex trifolia	L.	Terrestrial	Tree	AI, AF, EU, OC
1114	Angiospermae	Lamiaceae	Volkameria	Volkameria inermis	L.	Terrestrial	Shrub	AI, EU, OC
1115	Angiospermae	Paulowniaceae	Paulownia	Paulownia tomentosa	(Thunb.) Steud.	Terrestrial	Tree	AI
1116	Angiospermae	Orobanchaceae	Aeginetia	Aeginetia spp.		Terrestrial	Parasitic	AI, OC, AF
1117	Angiospermae	Orobanchaceae	Alectra	Alectra spp.		Terrestrial	Parasitic	AI, AF
1118	Angiospermae	Orobanchaceae	Orobanche	Orobanche aegyptiaca	Pers.	Terrestrial	Parasitic	AI, AF
1119	Angiospermae	Orobanchaceae	Orobanche	Orobanche minor	Sm.	Terrestrial	Parasitic	AI, EU, AF
1120	Angiospermae	Orobanchaceae	Striga	Striga spp.		Terrestrial	Parasitic	AI, OC, AF
1121	Angiospermae	Pittosporaceae	Billardiera	Billardiera heterophylla	(Lindl.) L.W.Cayzer & Crisp	Terrestrial	Liana	OC
1122	Angiospermae	Pittosporaceae	Pittosporum	Pittosporum crassifolium	Banks & Sol.	Terrestrial	Shrub	OC
1123	Angiospermae	Pittosporaceae	Pittosporum	Pittosporum tobira	(Thunb.) W.T.Aiton	Terrestrial	Shrub	AI
1124	Angiospermae	Pittosporaceae	Pittosporum	Pittosporum undulatum	Vent.	Terrestrial	Tree	OC
1125	Angiospermae	Araliaceae	Aralia	Aralia elata	(Miq.) Seem.	Terrestrial	Tree	AI
1126	Angiospermae	Araliaceae	Hedera	Hedera canariensis	Willd.	Terrestrial	Vine	AF
1127	Angiospermae	Araliaceae	Hedera	Hedera helix	L.	Terrestrial	Vine	AI, EU
1128	Angiospermae	Araliaceae	Heptapleurum	Heptapleurum actinophyllum	(Endl.) Lowry & G.M.Plunkett	Terrestrial	Tree	AI, OC
1129	Angiospermae	Araliaceae	Heptapleurum	Heptapleurum arboricola	Hayata	Terrestrial	Liana	AI
1130	Angiospermae	Araliaceae	Hydrocotyle	Hydrocotyle ranunculoides	L.f.	Aquatic	Herb	NOA, SA
1131	Angiospermae	Araliaceae	Plerandra	Plerandra elegantissima	(H.J.Veitch ex Mast.) Lowry, G.M.Plunkett & Frodin	Terrestrial	Tree	OC
1132	Angiospermae	Araliaceae	Tetrapanax	Tetrapanax papyrifer	(Hook.) K.Koch	Terrestrial	Tree	AI
1133	Angiospermae	Apiaceae	Ammi	Ammi majus	L.	Terrestrial	Herb	AI, EU, AF
1134	Angiospermae	Apiaceae	Anthriscus	Anthriscus caucalis	M.Bieb.	Terrestrial	Herb	AI, EU, AF
1135	Angiospermae	Apiaceae	Bupleurum	Bupleurum tenuissimum	L.	Terrestrial	Herb	AI, EU, AF
1136	Angiospermae	Apiaceae	Centella	Centella asiatica	(L.) Urb.	Terrestrial	Herb	AI, AF
1137	Angiospermae	Apiaceae	Conium	Conium maculatum	L.	Terrestrial	Herb	AI, EU, AF
1138	Angiospermae	Apiaceae	Eryngium	Eryngium foetidum	L.	Terrestrial	Herb	NOA, SA, AI
1139	Angiospermae	Apiaceae	Foeniculum	Foeniculum vulgare	Mill.	Terrestrial	Herb	AI, EU, AF
1140	Angiospermae	Apiaceae	Heracleum	Heracleum mantegazzianum	Sommier & Levier	Terrestrial	Herb	AI
1141	Angiospermae	Apiaceae	Heracleum	Heracleum persicum	Desf. ex Fisch., C.A.Mey. & Avé-Lall.	Terrestrial	Herb	AI
1142	Angiospermae	Apiaceae	Heracleum	Heracleum sosnowskyi	Manden.	Terrestrial	Herb	AI
1143	Angiospermae	Apiaceae	Oenanthe	Oenanthe crocata	L.	Aquatic or Terrestrial	Herb	EU, AF
1144	Angiospermae	Apiaceae	Oenanthe	Oenanthe javanica	(Blume) DC.	Aquatic or Terrestrial	Herb	AI, OC
1145	Angiospermae	Apiaceae	Pastinaca	Pastinaca sativa	L.	Terrestrial	Herb	AI, EU
1146	Angiospermae	Apiaceae	Torilis	Torilis nodosa	(L.) Gaertn.	Terrestrial	Herb	AI, EU, AF
1147	Angiospermae	Apiaceae	Visnaga	Visnaga daucoides	Gaertn.	Terrestrial	Herb	AI, EU, AF
1148	Angiospermae	Aquifoliaceae	Ilex	Ilex aquifolium	L.	Terrestrial	Tree	EU, AF
1149	Angiospermae	Menyanthaceae	Nymphoides	Nymphoides peltata	(S.G.Gmel.) Kuntze	Aquatic	Herb	AI, AF, EU
1150	Angiospermae	Goodeniaceae	Scaevola	Scaevola taccada	(Gaertn.) Roxb.	Terrestrial	Tree	AI, AF, OC
1151	Angiospermae	Asteraceae	Acanthospermum	Acanthospermum hispidum	DC.	Terrestrial	Herb	NOA, SA
1152	Angiospermae	Asteraceae	Achillea	Achillea millefolium	L.	Terrestrial	Herb	AI, EU, NOA
1153	Angiospermae	Asteraceae	Ageratina	Ageratina adenophora	(Spreng.) R.M.King & H.Rob.	Terrestrial	Shrub	NOA
1154	Angiospermae	Asteraceae	Ageratina	Ageratina altissima	(L.) R.M.King & H.Rob.	Terrestrial	Herb	NOA
1155	Angiospermae	Asteraceae	Ageratina	Ageratina riparia	(Regel) R.M.King & H.Rob.	Terrestrial	Herb	NOA
1156	Angiospermae	Asteraceae	Ageratum	Ageratum conyzoides	L.	Terrestrial	Herb	NOA
1157	Angiospermae	Asteraceae	Ageratum	Ageratum houstonianum	Mill.	Terrestrial	Herb	NOA
1158	Angiospermae	Asteraceae	Ambrosia	Ambrosia artemisiifolia	L.	Terrestrial	Herb	NOA
1159	Angiospermae	Asteraceae	Ambrosia	Ambrosia confertiflora	DC.	Terrestrial	Herb	NOA
1160	Angiospermae	Asteraceae	Ambrosia	Ambrosia psilostachya	DC.	Terrestrial	Herb	NOA
1161	Angiospermae	Asteraceae	Ambrosia	Ambrosia trifida	L.	Terrestrial	Herb	NOA
1162	Angiospermae	Asteraceae	Anaphalis	Anaphalis margaritacea	(L.) Benth. & Hook.f.	Terrestrial	Herb	AI, NOA
1163	Angiospermae	Asteraceae	Anthemis	Anthemis cotula	L.	Terrestrial	Herb	AI, EU, AF
1164	Angiospermae	Asteraceae	Arctium	Arctium minus	(Hill) Bernh.	Terrestrial	Herb	AI, EU, AF
1165	Angiospermae	Asteraceae	Arctotheca	Arctotheca calendula	(L.) K.Lewin	Terrestrial	Herb	AF
1166	Angiospermae	Asteraceae	Artemisia	Artemisia absinthium	L.	Terrestrial	Herb	AI, EU, AF
1167	Angiospermae	Asteraceae	Artemisia	Artemisia annua	L.	Terrestrial	Herb	AI, EU, AF
1168	Angiospermae	Asteraceae	Artemisia	Artemisia caruifolia	Buch.-Ham. ex Roxb.	Terrestrial	Herb	AI
1169	Angiospermae	Asteraceae	Artemisia	Artemisia verlotiorum	Lamotte	Terrestrial	Herb	AI
1170	Angiospermae	Asteraceae	Austroeupatorium	Austroeupatorium spp.		Terrestrial	Herb	SA
1171	Angiospermae	Asteraceae	Baccharis	Baccharis halimifolia	L.	Terrestrial	Shrub	NOA
1172	Angiospermae	Asteraceae	Bartlettina	Bartlettina sordida	(Less.) R.M.King & H.Rob.	Terrestrial	Tree	NOA
1173	Angiospermae	Asteraceae	Bellis	Bellis perennis	L.	Terrestrial	Herb	AI, EU, AF
1174	Angiospermae	Asteraceae	Bidens	Bidens alba	(L.) DC.	Terrestrial	Herb	NOA, SA
1175	Angiospermae	Asteraceae	Bidens	Bidens frondosa	L.	Terrestrial	Herb	NOA
1176	Angiospermae	Asteraceae	Bidens	Bidens pilosa	L.	Terrestrial	Herb	NOA, SA
1177	Angiospermae	Asteraceae	Campuloclinium	Campuloclinium macrocephalum	(Less.) DC.	Terrestrial	Herb	NOA, SA
1178	Angiospermae	Asteraceae	Carduus	Carduus acanthoides	L.	Terrestrial	Herb	AI, EU, AF
1179	Angiospermae	Asteraceae	Carduus	Carduus nutans	L.	Terrestrial	Herb	AI, EU
1180	Angiospermae	Asteraceae	Carduus	Carduus nutans subsp. leiophyllus	(Petrović) Stojanov & Stefanov	Terrestrial	Herb	AI, EU
1181	Angiospermae	Asteraceae	Carduus	Carduus pycnocephalus	L.	Terrestrial	Herb	AI, EU, AF
1182	Angiospermae	Asteraceae	Carduus	Carduus tenuiflorus	Curtis	Terrestrial	Herb	EU, AF
1183	Angiospermae	Asteraceae	Carthamus	Carthamus lanatus	L.	Terrestrial	Herb	AI, EU, AF
1184	Angiospermae	Asteraceae	Carthamus	Carthamus oxyacanthus	M.Bieb.	Terrestrial	Herb	AI
1185	Angiospermae	Asteraceae	Carthamus	Carthamus tinctorius	L.	Terrestrial	Herb	AI
1186	Angiospermae	Asteraceae	Centaurea	Centaurea bofilliana	Sennen ex Devesa & E.López	Terrestrial	Herb	EU
1187	Angiospermae	Asteraceae	Centaurea	Centaurea calcitrapa	L.	Terrestrial	Herb	AI, EU, AF
1188	Angiospermae	Asteraceae	Centaurea	Centaurea iberica	Trevir. ex Spreng.	Terrestrial	Herb	AI, EU
1189	Angiospermae	Asteraceae	Centaurea	Centaurea jacea	L.	Terrestrial	Herb	AI, EU, AF
1190	Angiospermae	Asteraceae	Centaurea	Centaurea melitensis	L.	Terrestrial	Herb	EU, AF
1191	Angiospermae	Asteraceae	Centaurea	Centaurea solstitialis	L.	Terrestrial	Herb	AI, EU, AF
1192	Angiospermae	Asteraceae	Centratherum	Centratherum punctatum	Cass.	Terrestrial	Herb	SA
1193	Angiospermae	Asteraceae	Chondrilla	Chondrilla juncea	L.	Terrestrial	Herb	AI, EU, AF
1194	Angiospermae	Asteraceae	Chromolaena	Chromolaena odorata	(L.) R.M.King & H.Rob.	Terrestrial	Herb	NOA, SA
1195	Angiospermae	Asteraceae	Cirsium	Cirsium vulgare	(Savi) Ten.	Terrestrial	Herb	AI, EU, AF
1196	Angiospermae	Asteraceae	Clibadium	Clibadium surinamense	L.	Terrestrial	Shrub	NOA, SA
1197	Angiospermae	Asteraceae	Coleostephus	Coleostephus myconis	(L.) Rchb.f.	Terrestrial	Herb	AI, EU, AF
1198	Angiospermae	Asteraceae	Coreopsis	Coreopsis lanceolata	L.	Terrestrial	Herb	NOA
1199	Angiospermae	Asteraceae	Cotula	Cotula coronopifolia	L.	Terrestrial	Herb	AF
1200	Angiospermae	Asteraceae	Crassocephalum	Crassocephalum crepidioides	(Benth.) S.Moore	Terrestrial	Herb	AF
1201	Angiospermae	Asteraceae	Crassocephalum	Crassocephalum rubens	(Juss. ex Jacq.) S.Moore	Terrestrial	Herb	AI, AF
1202	Angiospermae	Asteraceae	Crepis	Crepis capillaris	(L.) Wallr.	Terrestrial	Herb	AI, EU
1203	Angiospermae	Asteraceae	Crepis	Crepis foetida	L.	Terrestrial	Herb	AI, EU, AF
1204	Angiospermae	Asteraceae	Crepis	Crepis setosa	Haller f.	Terrestrial	Herb	AI, EU
1205	Angiospermae	Asteraceae	Crepis	Crepis vesicaria	L.	Terrestrial	Herb	AI, EU, AF
1206	Angiospermae	Asteraceae	Crupina	Crupina vulgaris	Pers. ex Cass.	Terrestrial	Herb	AI, EU, AF
1207	Angiospermae	Asteraceae	Cyclachaena	Cyclachaena xanthiifolia	(Nutt.) Fresen.	Terrestrial	Herb	NOA
1208	Angiospermae	Asteraceae	Cynara	Cynara cardunculus	L.	Terrestrial	Herb	EU, AF
1209	Angiospermae	Asteraceae	Dahlia	Dahlia spp.		Terrestrial	Herb	NOA, SA
1210	Angiospermae	Asteraceae	Delairea	Delairea odorata	Lem.	Terrestrial	Vine	AF
1211	Angiospermae	Asteraceae	Emilia	Emilia fosbergii	Nicolson	Terrestrial	Herb	NOA, SA
1212	Angiospermae	Asteraceae	Emilia	Emilia sonchifolia	(L.) DC.	Terrestrial	Herb	AI, AF
1213	Angiospermae	Asteraceae	Erigeron	Erigeron annuus	(L.) Desf	Terrestrial	Herb	NOA
1214	Angiospermae	Asteraceae	Erigeron	Erigeron canadensis	L.	Terrestrial	Herb	NOA, SA
1215	Angiospermae	Asteraceae	Erigeron	Erigeron karvinskianus	DC.	Terrestrial	Herb	NOA, SA
1216	Angiospermae	Asteraceae	Erigeron	Erigeron laevigatus	Rich.	Terrestrial	Herb	NOA, SA
1217	Angiospermae	Asteraceae	Erigeron	Erigeron polycladus	Urb.	Terrestrial	Herb	NOA
1218	Angiospermae	Asteraceae	Erigeron	Erigeron sumatrensis	Retz.	Terrestrial	Herb	NOA, SA
1219	Angiospermae	Asteraceae	Euthamia	Euthamia graminifolia	(L.) Nutt.	Terrestrial	Herb	NOA
1220	Angiospermae	Asteraceae	Flaveria	Flaveria bidentis	(L.) Kuntze	Terrestrial	Herb	NOA, SA
1221	Angiospermae	Asteraceae	Galinsoga	Galinsoga parviflora	Cav.	Terrestrial	Herb	NOA, SA
1222	Angiospermae	Asteraceae	Galinsoga	Galinsoga quadriradiata	Ruiz & Pav.	Terrestrial	Herb	NOA, SA
1223	Angiospermae	Asteraceae	Glebionis	Glebionis coronaria	(L.) Cass. ex Spach	Terrestrial	Herb	AI, EU, AF
1224	Angiospermae	Asteraceae	Guizotia	Guizotia abyssinica	(L.f.) Cass.	Terrestrial	Herb	AF
1225	Angiospermae	Asteraceae	Gymnocoronis	Gymnocoronis spilanthoides	DC.	Terrestrial	Herb	SA
1226	Angiospermae	Asteraceae	Hedypnois	Hedypnois cretica	(L.) Dum.Cours.	Terrestrial	Herb	AI, EU, AF
1227	Angiospermae	Asteraceae	Helianthus	Helianthus tuberosus	L.	Terrestrial	Herb	NOA
1228	Angiospermae	Asteraceae	Helminthotheca	Helminthotheca echioides	(L.) Holub	Terrestrial	Herb	AI, EU, AF
1229	Angiospermae	Asteraceae	Heterotheca	Heterotheca subaxillaris	(Lam.) Britton & Rusby	Terrestrial	Herb	NOA
1230	Angiospermae	Asteraceae	Hypochaeris	Hypochaeris glabra	L.	Terrestrial	Herb	AI, EU, AF
1231	Angiospermae	Asteraceae	Hypochaeris	Hypochaeris radicata	L.	Terrestrial	Herb	AI, EU, AF
1232	Angiospermae	Asteraceae	Inula	Inula britannica	L.	Terrestrial	Herb	AI, EU
1233	Angiospermae	Asteraceae	Jacobaea	Jacobaea cannabifolia	(Less.) E.Wiebe	Terrestrial	Herb	AI
1234	Angiospermae	Asteraceae	Lactuca	Lactuca serriola	L.	Terrestrial	Herb	AI, EU, AF
1235	Angiospermae	Asteraceae	Lapsana	Lapsana communis	L.	Terrestrial	Herb	AI, EU, AF
1236	Angiospermae	Asteraceae	Leucanthemum	Leucanthemum vulgare	Lam.	Terrestrial	Herb	AI, EU, AF
1237	Angiospermae	Asteraceae	Matricaria	Matricaria chamomilla	L.	Terrestrial	Herb	AI, EU, AF
1238	Angiospermae	Asteraceae	Matricaria	Matricaria discoidea	DC.	Terrestrial	Herb	NOA
1239	Angiospermae	Asteraceae	Mikania	Mikania cordata	(Burm.f.) B.L.Rob.	Terrestrial	Vine	AI, AF
1240	Angiospermae	Asteraceae	Mikania	Mikania micrantha	Kunth	Terrestrial	Vine	NOA, SA
1241	Angiospermae	Asteraceae	Montanoa	Montanoa hibiscifolia	Benth.	Terrestrial	Tree	NOA
1242	Angiospermae	Asteraceae	Onopordum	Onopordum acanthium	L.	Terrestrial	Herb	AI, EU, AF
1243	Angiospermae	Asteraceae	Onopordum	Onopordum acaulon	L.	Terrestrial	Herb	EU, AF
1244	Angiospermae	Asteraceae	Onopordum	Onopordum illyricum	L.	Terrestrial	Herb	AI, EU
1245	Angiospermae	Asteraceae	Osteospermum	Osteospermum moniliferum	L.	Terrestrial	Shrub	AF
1246	Angiospermae	Asteraceae	Parthenium	Parthenium hysterophorus	L.	Terrestrial	Herb	NOA, SA
1247	Angiospermae	Asteraceae	Pilosella	Pilosella officinarum	F.W.Schultz & Sch.Bip.	Terrestrial	Herb	AI, EU
1248	Angiospermae	Asteraceae	Pilosella	Pilosella piloselloides subsp. praealta	(Gochnat) S.Bräut. & Greuter	Terrestrial	Herb	EU
1249	Angiospermae	Asteraceae	Pluchea	Pluchea carolinensis	(Jacq.) G.Don	Terrestrial	Shrub	NOA, SA
1250	Angiospermae	Asteraceae	Praxelis	Praxelis clematidea	(Hieron. ex Kuntze) R.M.King & H.Rob.	Terrestrial	Herb	SA
1251	Angiospermae	Asteraceae	Rhaponticum	Rhaponticum repens	(L.) Hidalgo	Terrestrial	Herb	AI, EU, AF
1252	Angiospermae	Asteraceae	Rudbeckia	Rudbeckia laciniata	L.	Terrestrial	Herb	NOA
1253	Angiospermae	Asteraceae	Senecio	Senecio inaequidens	DC.	Terrestrial	Herb	AF
1254	Angiospermae	Asteraceae	Senecio	Senecio madagascariensis	Poir.	Terrestrial	Herb	AF
1255	Angiospermae	Asteraceae	Senecio	Senecio sylvaticus	L.	Terrestrial	Herb	EU
1256	Angiospermae	Asteraceae	Senecio	Senecio vulgaris	L.	Terrestrial	Herb	AI, EU, AF
1257	Angiospermae	Asteraceae	Seriphium	Seriphium plumosum	L.	Terrestrial	Shrub	AF
1258	Angiospermae	Asteraceae	Silybum	Silybum marianum	(L.) Gaertn.	Terrestrial	Herb	AI, EU, AF
1259	Angiospermae	Asteraceae	Solidago	Solidago altissima	L.	Terrestrial	Herb	NOA
1260	Angiospermae	Asteraceae	Solidago	Solidago canadensis	L.	Terrestrial	Herb	NOA
1261	Angiospermae	Asteraceae	Solidago	Solidago gigantea	Aiton	Terrestrial	Herb	NOA
1262	Angiospermae	Asteraceae	Soliva	Soliva sessilis	Ruiz & Pav.	Terrestrial	Herb	SA
1263	Angiospermae	Asteraceae	Sonchus	Sonchus asper	(L.) Hill	Terrestrial	Herb	AI, EU, AF
1264	Angiospermae	Asteraceae	Sonchus	Sonchus oleraceus	L.	Terrestrial	Herb	AI, EU, AF
1265	Angiospermae	Asteraceae	Sphagneticola	Sphagneticola trilobata	(L.) Pruski	Terrestrial	Herb	NOA, SA
1266	Angiospermae	Asteraceae	Symphyotrichum	Symphyotrichum novi-belgii	(L.) G.L.Nesom	Terrestrial	Herb	NOA
1267	Angiospermae	Asteraceae	Symphyotrichum	Symphyotrichum pilosum	(Willd.) G.L.Nesom	Terrestrial	Herb	NOA
1268	Angiospermae	Asteraceae	Symphyotrichum	Symphyotrichum praealtum	(Poir.) G.L.Nesom	Terrestrial	Herb	NOA
1269	Angiospermae	Asteraceae	Symphyotrichum	Symphyotrichum squamatum	(Spreng.) G.L.Nesom	Terrestrial	Herb	SA
1270	Angiospermae	Asteraceae	Symphyotrichum	Symphyotrichum subulatum	(Michx.) G.L.Nesom	Terrestrial	Herb	NOA
1271	Angiospermae	Asteraceae	Synedrella	Synedrella nodiflora	(L.) Gaertn.	Terrestrial	Herb	NOA, SA
1272	Angiospermae	Asteraceae	Tanacetum	Tanacetum parthenium	(L.) Sch.Bip.	Terrestrial	Herb	AI, EU
1273	Angiospermae	Asteraceae	Tanacetum	Tanacetum vulgare	L.	Terrestrial	Herb	AI, EU
1274	Angiospermae	Asteraceae	Taraxacum	Taraxacum officinale	F.H.Wigg.	Terrestrial	Herb	AI, EU, AF
1275	Angiospermae	Asteraceae	Thymophylla	Thymophylla pentachaeta	(DC.) Small	Terrestrial	Herb	NOA, SA
1276	Angiospermae	Asteraceae	Tithonia	Tithonia diversifolia	(Hemsl.) A.Gray	Terrestrial	Shrub	NOA
1277	Angiospermae	Asteraceae	Tithonia	Tithonia rotundifolia	(Mill.) S.F.Blake	Terrestrial	Herb	NOA
1278	Angiospermae	Asteraceae	Tithonia	Tithonia tubaeformis	(Jacq.) Cass.	Terrestrial	Herb	NOA
1279	Angiospermae	Asteraceae	Tragopogon	Tragopogon dubius	Scop.	Terrestrial	Herb	AI, EU, AF
1280	Angiospermae	Asteraceae	Tragopogon	Tragopogon porrifolius	L.	Terrestrial	Herb	AI, EU, AF
1281	Angiospermae	Asteraceae	Tridax	Tridax procumbens	L.	Terrestrial	Herb	NOA, SA
1282	Angiospermae	Asteraceae	Tripleurospermum	Tripleurospermum inodorum	(L.) Sch.Bip.	Terrestrial	Herb	AI, EU
1283	Angiospermae	Asteraceae	Xanthium	Xanthium spinosum	L.	Terrestrial	Herb	NOA, SA
1284	Angiospermae	Asteraceae	Xanthium	Xanthium strumarium	L.	Terrestrial	Herb	AI, EU, AF
1285	Angiospermae	Asteraceae	Cotula	Cotula australis	Hook.f.	Terrestrial	Herb	AF, OC
1286	Angiospermae	Viburnaceae	Sambucus	Sambucus canadensis	L.	Terrestrial	Tree	NOA, SA
1287	Angiospermae	Viburnaceae	Sambucus	Sambucus nigra	L.	Terrestrial	Tree	AI, EU
1288	Angiospermae	Viburnaceae	Viburnum	Viburnum rhytidophyllum	Hemsl.	Terrestrial	Tree	AI
1289	Angiospermae	Caprifoliaceae	Dipsacus	Dipsacus fullonum	L.	Terrestrial	Herb	AI, EU, AF
1290	Angiospermae	Caprifoliaceae	Dipsacus	Dipsacus sativus	(L.) Honck.	Terrestrial	Herb	EU
1291	Angiospermae	Caprifoliaceae	Knautia	Knautia arvensis	(L.) Coult.	Terrestrial	Herb	AI, EU
1292	Angiospermae	Caprifoliaceae	Lonicera	Lonicera acuminata	Wall.	Terrestrial	Liana	AI
1293	Angiospermae	Caprifoliaceae	Lonicera	Lonicera confusa	DC.	Terrestrial	Liana	AI
1294	Angiospermae	Caprifoliaceae	Lonicera	Lonicera japonica	Thunb.	Terrestrial	liana	AI
1295	Angiospermae	Caprifoliaceae	Lonicera	Lonicera ligustrina var. pileata	(Oliv.) Franch.	Terrestrial	Shrub	AI
1296	Angiospermae	Caprifoliaceae	Symphoricarpos	Symphoricarpos albus	(L.) S.F.Blake	Terrestrial	Shrub	NOA
1297	Angiospermae	Caprifoliaceae	Valeriana	Valeriana rubra	L.	Terrestrial	Herb	EU, AF
*Species are ordered by taxonomic rank using PPG I for Pteridophyta, Yang et al. (2022) system for Gymnospermae, and APG IV for Angiospermae. AI: Aisa, EU: Europe, AF: Africa, OC: Oceania, NOA: North America, SA: South America.
