# Supplementary material for: Global invasive alien plant management lists: Assessing current practices and adapting to new demands
Source: Plant Divers. 2024 Nov 14;47(4):666–80. doi: 10.1016/j.pld.2024.11.002 (PMC12302625; doi:10.1016/j.pld.2024.11.002)
Supplement: Multimedia component 4 [file mmc4.xlsx]

## Sheet: Sheet1
Table S3 Listing frequencies by taxonomic level and continental spread*
Family	No. of listing countries	Genus	No. of listing countries	Species	No. of listing countries	No. of listing continents
Asteraceae	21	Solanum	12	Pistia stratiotes	11	5
Fabaceae	21	Pontederia	12	Pontederia crassipes	11	6
Poaceae	20	Pistia	11	Lantana camara	9	4
Polygonaceae	16	Opuntia	11	Reynoutria japonica	9	3
Solanaceae	16	Cenchrus	11	Salvinia molesta	9	5
Amaranthaceae	13	Acacia	11	Ailanthus altissima	8	4
Araceae	13	Reynoutria	10	Cabomba caroliniana	8	6
Pontederiaceae	12	Senecio	9	Ulex europaeus	8	6
Salviniaceae	12	Salvinia	9	Alternanthera philoxeroides	7	6
Cactaceae	11	Lantana	9	Ambrosia artemisiifolia	7	3
Cucurbitaceae	11	Azolla	9	Arundo donax	7	4
Rosaceae	10	Ulex	8	Heracleum mantegazzianum	7	4
Apocynaceae	10	Sporobolus	8	Mikania micrantha	7	4
Convolvulaceae	10	Persicaria	8	Myriophyllum aquaticum	7	5
Euphorbiaceae	10	Mimosa	8	Ricinus communis	7	5
Apiaceae	9	Cabomba	8	Senecio madagascariensis	7	4
Araliaceae	9	Alternanthera	8	Agave americana	6	3
Hydrocharitaceae	9	Ailanthus	8	Azolla filiculoides	6	3
Sapindaceae	9	Rubus	7	Cenchrus setaceus	6	4
Verbenaceae	9	Ricinus	7	Ludwigia grandiflora	6	6
Cabombaceae	8	Pueraria	7	Mimosa pigra	6	4
Iridaceae	8	Nassella	7	Opuntia ficus-indica	6	4
Myrtaceae	8	Myriophyllum	7	Senecio inaequidens	6	3
Onagraceae	8	Mikania	7	Spartium junceum	6	3
Simaroubaceae	8	Ludwigia	7	Acacia dealbata	5	3
Asparagaceae	7	Heracleum	7	Acacia mearnsii	5	4
Boraginaceae	7	Euphorbia	7	Acacia saligna	5	4
Brassicaceae	7	Arundo	7	Agave sisalana	5	3
Crassulaceae	7	Ambrosia	7	Ageratina adenophora	5	3
Haloragaceae	7	Ageratina	7	Ageratina riparia	5	3
Aizoaceae	6	Spartium	6	Ageratum conyzoides	5	2
Balsaminaceae	6	Solidago	6	Asclepias syriaca	5	4
Bignoniaceae	6	Paspalum	6	Cardiospermum grandiflorum	5	4
Malvaceae	6	Neltuma	6	Carpobrotus edulis	5	3
Papaveraceae	6	Ipomoea	6	Cytisus scoparius	5	4
Plantaginaceae	6	Impatiens	6	Euphorbia esula	5	4
Alismataceae	5	Elodea	6	Hydrocotyle ranunculoides	5	5
Cannabaceae	5	Cuscuta	6	Lagarosiphon major	5	5
Caprifoliaceae	5	Agave	6	Leucaena leucocephala	5	3
Lamiaceae	5	Vachellia	5	Nassella trichotoma	5	4
Oleaceae	5	Tithonia	5	Opuntia stricta	5	4
Passifloraceae	5	Symphyotrichum	5	Parthenium hysterophorus	5	6
Phytolaccaceae	5	Sorghum	5	Reynoutria sachalinensis	5	2
Pinaceae	5	Senna	5	Robinia pseudoacacia	5	3
Proteaceae	5	Sagittaria	5	Solidago canadensis	5	2
Rubiaceae	5	Rosa	5	Sorghum halepense	5	4
Salicaceae	5	Robinia	5	Sporobolus alterniflorus	5	3
Scrophulariaceae	5	Psidium	5	Acacia melanoxylon	4	3
Zingiberaceae	5	Prunus	5	Acer negundo	4	3
Acanthaceae	4	Pinus	5	Agrostis stolonifera	4	3
Anacardiaceae	4	Phytolacca	5	Ambrosia trifida	4	3
Arecaceae	4	Passiflora	5	Amorpha fruticosa	4	2
Caryophyllaceae	4	Parthenium	5	Argemone mexicana	4	3
Commelinaceae	4	Leucaena	5	Austrocylindropuntia subulata	4	3
Cupressaceae	4	Lagarosiphon	5	Biancaea decapetala	4	1
Cyperaceae	4	Hydrocotyle	5	Buddleja davidii	4	3
Lythraceae	4	Hedychium	5	Cenchrus clandestinus	4	3
Melastomataceae	4	Fraxinus	5	Cenchrus purpureus	4	2
Moraceae	4	Eragrostis	5	Chromolaena odorata	4	2
Oxalidaceae	4	Datura	5	Cirsium vulgare	4	3
Tamaricaceae	4	Cytisus	5	Cortaderia jubata	4	3
Asphodelaceae	3	Cortaderia	5	Cortaderia selloana	4	3
Basellaceae	3	Carpobrotus	5	Datura stramonium	4	2
Cannaceae	3	Cardiospermum	5	Dolichandra unguis-cati	4	3
Celastraceae	3	Atriplex	5	Elodea canadensis	4	2
Elaeagnaceae	3	Asclepias	5	Elodea densa	4	2
Equisetaceae	3	Argemone	5	Elodea nuttallii	4	4
Geraniaceae	3	Ageratum	5	Eragrostis curvula	4	4
Hypericaceae	3	Acer	5	Gymnocoronis spilanthoides	4	4
Lauraceae	3	Xanthium	4	Hedera helix	4	3
Lygodiaceae	3	Tamarix	4	Hedychium coronarium	4	3
Meliaceae	3	Sicyos	4	Humulus scandens	4	3
Myricaceae	3	Setaria	4	Impatiens glandulifera	4	4
Nyctaginaceae	3	Rumex	4	Lonicera japonica	4	3
Nymphaeaceae	3	Pyracantha	4	Ludwigia peploides	4	4
Orobanchaceae	3	Oxalis	4	Lythrum salicaria	4	3
Paulowniaceae	3	Microstegium	4	Melaleuca quinquenervia	4	3
Petiveriaceae	3	Mesembryanthemum	4	Microstegium vimineum	4	5
Pittosporaceae	3	Melaleuca	4	Neltuma juliflora	4	4
Primulaceae	3	Lythrum	4	Opuntia humifusa	4	3
Rutaceae	3	Lycium	4	Opuntia monacantha	4	2
Typhaceae	3	Lonicera	4	Oxalis pes-caprae	4	3
Urticaceae	3	Ligustrum	4	Persicaria perfoliata	4	4
Vitaceae	3	Humulus	4	Phytolacca americana	4	3
Berberidaceae	2	Hedera	4	Pueraria montana	4	4
Casuarinaceae	2	Gymnocoronis	4	Pueraria montana var. lobata	4	3
Ericaceae	2	Grevillea	4	Pyracantha angustifolia	4	2
Gunneraceae	2	Eucalyptus	4	Reynoutria × bohemica	4	1
Juncaceae	2	Erigeron	4	Rubus cochinchinensis	4	4
Lentibulariaceae	2	Dolichandra	4	Sicyos angulatus	4	2
Marsileaceae	2	Digitaria	4	Solidago gigantea	4	1
Menyanthaceae	2	Cylindropuntia	4	Sporobolus anglicus	4	2
Nephrolepidaceae	2	Cryptostegia	4	Tithonia diversifolia	4	2
Phyllanthaceae	2	Cotoneaster	4	Acacia cyclops	3	2
Plumbaginaceae	2	Cirsium	4	Acacia longifolia	3	2
Ranunculaceae	2	Chromolaena	4	Agrostis gigantea	3	3
Saururaceae	2	Buddleja	4	Anredera cordifolia	3	3
Tropaeolaceae	2	Biancaea	4	Araujia sericifera	3	2
Ulmaceae	2	Austrocylindropuntia	4	Asphodelus fistulosus	3	2
Viburnaceae	2	Andropogon	4	Atriplex semibaccata	3	3
Zygophyllaceae	2	Amorpha	4	Austrocylindropuntia cylindrica	3	3
Actinidiaceae	1	Amaranthus	4	Azolla filiculoides subsp. cristata	3	3
Amaryllidaceae	1	Agrostis	4	Azolla pinnata subsp. africana	3	3
Annonaceae	1	Veronica	3	Baccharis halimifolia	3	4
Aquifoliaceae	1	Urochloa	3	Bassia scoparia	3	3
Aristolochiaceae	1	Tecoma	3	Bidens pilosa	3	2
Athyriaceae	1	Syzygium	3	Calamagrostis arenaria	3	3
Betulaceae	1	Spathodea	3	Calotropis procera	3	2
Capparaceae	1	Sesbania	3	Canna indica	3	2
Ceratophyllaceae	1	Schinus	3	Carduus nutans	3	3
Chrysobalanaceae	1	Salsola	3	Celastrus orbiculatus	3	2
Clusiaceae	1	Rottboellia	3	Cotoneaster pannosus	3	2
Combretaceae	1	Rivina	3	Crassula helmsii	3	1
Cornaceae	1	Populus	3	Crupina vulgaris	3	1
Corynocarpaceae	1	Polypogon	3	Cryptostegia grandiflora	3	3
Cyatheaceae	1	Poa	3	Cylindropuntia imbricata	3	4
Dilleniaceae	1	Pittosporum	3	Echinocystis lobata	3	1
Dioscoreaceae	1	Paulownia	3	Echium plantagineum	3	3
Droseraceae	1	Orobanche	3	Elaeagnus angustifolia	3	3
Dryopteridaceae	1	Nymphaea	3	Elymus repens	3	3
Ebenaceae	1	Nasturtium	3	Eriobotrya japonica	3	2
Fagaceae	1	Myrica	3	Fraxinus pennsylvanica	3	2
Frankeniaceae	1	Myoporum	3	Furcraea foetida	3	1
Gentianaceae	1	Mirabilis	3	Gleditsia triacanthos	3	2
Goodeniaceae	1	Melinis	3	Grevillea robusta	3	3
Hydrangeaceae	1	Melia	3	Hakea sericea	3	2
Hydroleaceae	1	Lygodium	3	Hedychium gardnerianum	3	3
Lardizabalaceae	1	Lupinus	3	Helianthus tuberosus	3	1
Liliaceae	1	Lepidium	3	Heracleum persicum	3	4
Linaceae	1	Leonotis	3	Hydrilla verticillata	3	3
Malpighiaceae	1	Lactuca	3	Hypochaeris radicata	3	3
Marantaceae	1	Koenigia	3	Imperata cylindrica	3	2
Marattiaceae	1	Iris	3	Ipomoea indica	3	2
Muntingiaceae	1	Imperata	3	Iris pseudacorus	3	2
Nelumbonaceae	1	Hypochaeris	3	Koenigia polystachya	3	1
Ochnaceae	1	Hypericum	3	Lactuca serriola	3	2
Orchidaceae	1	Hydrilla	3	Leonotis nepetifolia	3	2
Piperaceae	1	Hordeum	3	Lepidium draba	3	3
Polypodiaceae	1	Holcus	3	Ligustrum lucidum	3	2
Portulacaceae	1	Helianthus	3	Lupinus polyphyllus	3	2
Pteridaceae	1	Hakea	3	Melia azedarach	3	3
Resedaceae	1	Gleditsia	3	Melinis minutiflora	3	3
Rhamnaceae	1	Furcraea	3	Mimosa pudica	3	3
Ruppiaceae	1	Fallopia	3	Mirabilis jalapa	3	3
Selaginellaceae	1	Erodium	3	Myoporum laetum	3	2
Sphenocleaceae	1	Eriobotrya	3	Myrica faya	3	4
Strelitziaceae	1	Equisetum	3	Myriophyllum heterophyllum	3	4
Talinaceae	1	Elymus	3	Nassella tenuissima	3	2
Thelypteridaceae	1	Elaeagnus	3	Opuntia aurantiaca	3	3
Thymelaeaceae	1	Ehrharta	3	Opuntia tuna	3	2
Violaceae	1	Echium	3	Paulownia tomentosa	3	3
		Echinocystis	3	Pinus patula	3	1
		Crupina	3	Pinus radiata	3	2
		Crassula	3	Poa pratensis	3	3
		Cotula	3	Polypogon monspeliensis	3	3
		Centaurea	3	Populus alba	3	2
		Celastrus	3	Prunus serotina	3	2
		Carthamus	3	Psidium cattleianum	3	2
		Carduus	3	Psidium guajava	3	2
		Canna	3	Pyracantha coccinea	3	2
		Calotropis	3	Pyracantha crenulata	3	2
		Calamagrostis	3	Rivina humilis	3	2
		Bromus	3	Rottboellia cochinchinensis	3	2
		Bidens	3	Rumex acetosella	3	3
		Bassia	3	Sagittaria platyphylla	3	2
		Baccharis	3	Salvinia minima	3	3
		Avena	3	Solanum elaeagnifolium	3	3
		Asphodelus	3	Spathodea campanulata	3	3
		Asparagus	3	Tamarix ramosissima	3	3
		Araujia	3	Tecoma stans	3	1
		Anredera	3	Vachellia karroo	3	3
		Alopecurus	3	Xanthium strumarium	3	3
		Zizania	2	Abutilon theophrasti	2	2
		Zantedeschia	2	Acacia auriculiformis	2	2
		Vitis	2	Acacia mangium	2	4
		Vitex	2	Acer pseudoplatanus	2	2
		Vinca	2	Aegilops cylindrica	2	1
		Verbena	2	Aira elegans	2	2
		Varronia	2	Albizia procera	2	1
		Valeriana	2	Alhagi maurorum	2	2
		Utricularia	2	Alopecurus myosuroides	2	1
		Ulmus	2	Amaranthus spinosus	2	1
		Typha	2	Amaranthus viridis	2	2
		Tropaeolum	2	Ambrosia psilostachya	2	2
		Tripleurospermum	2	Andropogon gayanus	2	2
		Triplaris	2	Andropogon virginicus	2	2
		Tridax	2	Anthemis cotula	2	2
		Triadica	2	Antigonon leptopus	2	2
		Tradescantia	2	Ardisia crenata	2	1
		Toxicodendron	2	Ardisia elliptica	2	2
		Thunbergia	2	Argemone ochroleuca	2	2
		Thinopyrum	2	Arrhenatherum elatius	2	2
		Tephrocactus	2	Artemisia verlotiorum	2	2
		Syngonium	2	Asparagus asparagoides	2	2
		Striga	2	Austrocylindropuntia floccosa	2	2
		Stenotaphrum	2	Austrocylindropuntia pachypus	2	2
		Stellaria	2	Austrocylindropuntia shaferi	2	2
		Stachytarpheta	2	Austrocylindropuntia vestita	2	2
		Sphagneticola	2	Azolla pinnata	2	2
		Salvia	2	Bambusa vulgaris	2	2
		Salix	2	Bauhinia purpurea	2	2
		Sagina	2	Bellis perennis	2	2
		Ruellia	2	Bothriochloa pertusa	2	1
		Rudbeckia	2	Briza maxima	2	2
		Rhus	2	Bromus tectorum	2	2
		Prosopis	2	Broussonetia papyrifera	2	2
		Praxelis	2	Cardamine hirsuta	2	2
		Potentilla	2	Caroxylon vermiculatum	2	1
		Pilosella	2	Carthamus lanatus	2	2
		Phyllanthus	2	Carthamus oxyacanthus	2	1
		Phoenix	2	Cascabela thevetia	2	1
		Pereskia	2	Casuarina cunninghamiana	2	1
		Parkinsonia	2	Catharanthus roseus	2	2
		Paraserianthes	2	Cenchrus ciliaris	2	2
		Onopordum	2	Cenchrus longisetus	2	2
		Oenanthe	2	Cenchrus pedicellatus	2	2
		Nymphoides	2	Centaurea calcitrapa	2	2
		Nuphar	2	Centaurea melitensis	2	2
		Nicotiana	2	Centaurea solstitialis	2	2
		Nicandra	2	Cerastium fontanum	2	2
		Neustanthus	2	Cereus jamacaru	2	1
		Nephrolepis	2	Cestrum elegans	2	1
		Najas	2	Cestrum parqui	2	1
		Mucuna	2	Chenopodium album	2	2
		Morus	2	Chloris gayana	2	1
		Moraea	2	Chondrilla juncea	2	2
		Miscanthus	2	Chorispora tenella	2	2
		Miconia	2	Chrysopogon aciculatus	2	1
		Melastoma	2	Cinchona pubescens	2	2
		Marsilea	2	Commelina benghalensis	2	1
		Malva	2	Conium maculatum	2	2
		Malachra	2	Convolvulus arvensis	2	2
		Lysichiton	2	Coreopsis lanceolata	2	2
		Lolium	2	Cotoneaster franchetii	2	2
		Litsea	2	Cotoneaster glaucophyllus	2	2
		Linaria	2	Cotoneaster horizontalis	2	2
		Limonium	2	Cotoneaster salicifolius	2	2
		Lespedeza	2	Cotoneaster simonsii	2	2
		Leptospermum	2	Cotula australis	2	2
		Kalanchoe	2	Cotula coronopifolia	2	2
		Juniperus	2	Crataegus curvisepala	2	1
		Jatropha	2	Crataegus monogyna	2	1
		Jacaranda	2	Cryptostegia madagascariensis	2	2
		Hyparrhenia	2	Cuscuta campestris	2	3
		Hymenachne	2	Cylindropuntia fulgida	2	3
		Hygrophila	2	Cylindropuntia fulgida var. mamillata	2	3
		Houttuynia	2	Cylindropuntia imbricata subsp. rosea	2	3
		Homalanthus	2	Cylindropuntia imbricata subsp. spinosior	2	3
		Hirschfeldia	2	Cylindropuntia leptocaulis	2	3
		Hesperocyparis	2	Cynara cardunculus	2	2
		Heptapleurum	2	Cynodon dactylon	2	1
		Helminthotheca	2	Cynoglossum amabile	2	2
		Gunnera	2	Dactylis glomerata	2	2
		Glyceria	2	Datura ferox	2	2
		Glebionis	2	Decalobanthus peltatus	2	2
		Geranium	2	Digitalis purpurea	2	2
		Genista	2	Digitaria abyssinica	2	1
		Galium	2	Digitaria sanguinalis	2	2
		Galega	2	Digitaria velutina	2	1
		Foeniculum	2	Duranta erecta	2	1
		Flaveria	2	Echium vulgare	2	2
		Festuca	2	Ehrharta calycina	2	2
		Eschscholzia	2	Emilia fosbergii	2	2
		Emilia	2	Equisetum hyemale	2	1
		Echinochloa	2	Erigeron annuus	2	2
		Duranta	2	Erigeron karvinskianus	2	2
		Dracaena	2	Erodium cicutarium	2	2
		Digitalis	2	Erodium malacoides	2	2
		Decalobanthus	2	Eschscholzia californica	2	2
		Dactylis	2	Eucalyptus camaldulensis	2	2
		Cyperus	2	Eucalyptus diversicolor	2	1
		Cynoglossum	2	Eucalyptus globulus	2	2
		Cynodon	2	Eucalyptus tereticornis	2	1
		Cynara	2	Euphorbia terracina	2	1
		Cucumis	2	Fallopia convolvulus	2	2
		Crotalaria	2	Flaveria bidentis	2	2
		Crocosmia	2	Foeniculum vulgare	2	2
		Crataegus	2	Fraxinus americana	2	2
		Coreopsis	2	Galega officinalis	2	2
		Convolvulus	2	Genista monspessulana	2	2
		Conium	2	Geranium dissectum	2	2
		Commelina	2	Glebionis coronaria	2	2
		Coleus	2	Grevillea banksii	2	1
		Cinchona	2	Gunnera tinctoria	2	4
		Chrysopogon	2	Hakea salicifolia	2	1
		Chorispora	2	Hedychium coccineum	2	1
		Chondrilla	2	Hedychium flavescens	2	2
		Chloris	2	Helminthotheca echioides	2	2
		Chenopodium	2	Heptapleurum actinophyllum	2	2
		Cestrum	2	Heracleum sosnowskyi	2	4
		Cereus	2	Hirschfeldia incana	2	2
		Cerastium	2	Holcus lanatus	2	2
		Cecropia	2	Homalanthus populifolius	2	1
		Catharanthus	2	Houttuynia cordata	2	1
		Casuarina	2	Hygrophila polysperma	2	2
		Cascabela	2	Hymenachne amplexicaulis	2	2
		Caroxylon	2	Hyparrhenia rufa	2	2
		Cardamine	2	Hypericum perforatum	2	2
		Broussonetia	2	Impatiens capensis	2	1
		Briza	2	Ipomoea purpurea	2	2
		Bothriochloa	2	Jacaranda mimosifolia	2	2
		Bellis	2	Jatropha gossypiifolia	2	2
		Bauhinia	2	Juniperus virginiana	2	2
		Bambusa	2	Kalanchoe delagoensis	2	2
		Asystasia	2	Kalanchoe pinnata	2	2
		Artemisia	2	Lantana montevidensis	2	1
		Arrhenatherum	2	Leptospermum laevigatum	2	1
		Ardisia	2	Lespedeza cuneata	2	2
		Apera	2	Ligustrum ovalifolium	2	1
		Antigonon	2	Ligustrum sinense	2	2
		Anthemis	2	Limonium sinuatum	2	2
		Alhagi	2	Linaria vulgaris	2	2
		Albizia	2	Litsea glutinosa	2	2
		Aira	2	Ludwigia × kentiana	2	1
		Aegilops	2	Ludwigia peruviana	2	2
		Abutilon	2	Lycium barbarum	2	2
		Zygophyllum	1	Lycium ferocissimum	2	2
		Wikstroemia	1	Lygodium japonicum	2	3
		Wigandia	1	Lysichiton americanus	2	4
		Volkameria	1	Melaleuca citrina	2	2
		Visnaga	1	Melastoma malabathricum	2	2
		Viola	1	Melastoma sanguineum	2	2
		Vincetoxicum	1	Melinis repens	2	2
		Vicia	1	Mesembryanthemum cordifolium	2	2
		Viburnum	1	Miconia calvescens	2	3
		Vernicia	1	Miconia crenata	2	2
		Verbascum	1	Mikania cordata	2	2
		Ventenata	1	Mimosa diplotricha	2	2
		Urtica	1	Moraea flaccida	2	2
		Urena	1	Morus alba	2	2
		Turnera	1	Myriophyllum spicatum	2	2
		Triphasia	1	Nassella neesiana	2	2
		Trifolium	1	Nasturtium officinale	2	2
		Trichodesma	1	Neltuma glandulosa	2	2
		Tribulus	1	Neltuma pallida	2	2
		Tragopogon	1	Neustanthus phaseoloides	2	1
		Trachycarpus	1	Nicandra physalodes	2	2
		Torilis	1	Nicotiana glauca	2	1
		Toona	1	Nuphar lutea	2	1
		Tipuana	1	Nymphaea mexicana	2	2
		Tibouchina	1	Nymphoides peltata	2	1
		Thymophylla	1	Opuntia elata	2	2
		Thelypteris	1	Opuntia elatior	2	2
		Thalia	1	Opuntia engelmannii	2	2
		Tetrastigma	1	Opuntia leucotricha	2	2
		Tetrapanax	1	Opuntia maxima	2	2
		Taraxacum	1	Opuntia microdasys	2	2
		Tanacetum	1	Opuntia phaeacantha	2	2
		Talinum	1	Opuntia pubescens	2	2
		Tabebuia	1	Opuntia robusta	2	2
		Synedrella	1	Opuntia salmiana	2	2
		Symphoricarpos	1	Opuntia spinulifera	2	2
		Sulla	1	Opuntia tomentosa	2	2
		Strombocarpa	1	Orobanche aegyptiaca	2	2
		Stachys	1	Orobanche minor	2	2
		Spiraea	1	Paraserianthes lophantha	2	1
		Sphenoclea	1	Parkinsonia aculeata	2	2
		Sphaeropteris	1	Paspalum dilatatum	2	1
		Spermacoce	1	Paspalum distichum	2	2
		Spergularia	1	Passiflora suberosa	2	1
		Spergula	1	Pereskia aculeata	2	1
		Spathoglottis	1	Phytolacca dioica	2	1
		Sparganium	1	Pilosella officinarum	2	2
		Sorbaria	1	Pinus elliottii	2	2
		Sonchus	1	Pinus halepensis	2	2
		Soliva	1	Pinus nigra	2	2
		Soehrensia	1	Pinus pinaster	2	2
		Soda	1	Pinus sylvestris	2	2
		Sisymbrium	1	Pittosporum undulatum	2	2
		Sinapis	1	Pontederia vaginalis	2	1
		Silybum	1	Potentilla indica	2	2
		Silene	1	Praxelis clematidea	2	1
		Sherardia	1	Prosopis farcta	2	2
		Seriphium	1	Pyracantha koidzumii	2	2
		Selenicereus	1	Rosa multiflora	2	2
		Selaginella	1	Rosa rubiginosa	2	2
		Sedum	1	Rubus ellipticus	2	2
		Securigera	1	Rubus ulmifolius	2	1
		Searsia	1	Rudbeckia laciniata	2	2
		Scleranthus	1	Sagina procumbens	2	2
		Schismus	1	Salix alba	2	2
		Scaevola	1	Salix babylonica	2	2
		Sasaella	1	Salix caprea	2	2
		Saponaria	1	Salix fragilis	2	2
		Sanguisorba	1	Salix schwerinii	2	2
		Sanchezia	1	Salsola kali	2	2
		Sambucus	1	Salsola tragus	2	2
		Saccharum	1	Salvinia auriculata	2	2
		Ruta	1	Salvinia biloba	2	2
		Ruppia	1	Schinus terebinthifolia	2	2
		Rostraria	1	Senna bicapsularis	2	1
		Rorippa	1	Senna didymobotrya	2	1
		Richardia	1	Senna occidentalis	2	1
		Rhaponticum	1	Senna siamea	2	2
		Reseda	1	Senna spectabilis	2	2
		Relbunium	1	Sesbania punicea	2	1
		Ravenala	1	Setaria parviflora	2	2
		Rapistrum	1	Solanum carolinense	2	2
		Raphanus	1	Solanum chrysotrichum	2	1
		Ranunculus	1	Solanum marginatum	2	2
		Quercus	1	Solanum mauritianum	2	1
		Pteris	1	Solanum pseudocapsicum	2	2
		Pseudotsuga	1	Solanum viarum	2	2
		Pseudosorghum	1	Solidago altissima	2	2
		Pseudosasa	1	Sphagneticola trilobata	2	2
		Prunella	1	Sporobolus indicus	2	2
		Portulaca	1	Sporobolus montevidensis	2	2
		Polygonum	1	Sporobolus pumilus	2	2
		Pluchea	1	Stellaria media	2	2
		Pleroma	1	Stenotaphrum secundatum	2	2
		Plerandra	1	Striga spp.	2	1
		Plantago	1	Syngonium podophyllum	2	2
		Pithecellobium	1	Syzygium cumini	2	2
		Piper	1	Syzygium jambos	2	2
		Picea	1	Tamarix aphylla	2	2
		Phyllostachys	1	Tamarix chinensis	2	2
		Phragmites	1	Tamarix gallica	2	2
		Phleum	1	Tamarix parviflora	2	2
		Phlebodium	1	Thunbergia alata	2	1
		Philadelphus	1	Tradescantia fluminensis	2	2
		Phedimus	1	Triadica sebifera	2	3
		Petrorhagia	1	Tridax procumbens	2	2
		Pentadesma	1	Tripleurospermum inodorum	2	2
		Pastinaca	1	Typha latifolia	2	2
		Parthenocissus	1	Urochloa panicoides	2	2
		Parmentiera	1	Utricularia platensis	2	2
		Parietaria	1	Vachellia farnesiana	2	2
		Parapholis	1	Vachellia nilotica	2	2
		Papaver	1	Valeriana rubra	2	1
		Panicum	1	Varronia curassavica	2	2
		Ottelia	1	Veronica anagallis-aquatica	2	2
		Osteospermum	1	Veronica arvensis	2	2
		Oryza	1	Vinca major	2	2
		Orbea	1	Xanthium spinosum	2	2
		Oenothera	1	Zantedeschia aethiopica	2	2
		Odontonema	1	Zizania latifolia	2	1
		Ochroma	1	Acacia adunca	1	1
		Ochna	1	Acacia baileyana	1	1
		Nuttallanthus	1	Acacia celsa	1	1
		Nicoteba	1	Acacia colei	1	1
		Neslia	1	Acacia crassicarpa	1	1
		Nerium	1	Acacia decurrens	1	1
		Neptunia	1	Acacia elata	1	1
		Nelumbo	1	Acacia fimbriata	1	1
		Narcissus	1	Acacia implexa	1	1
		Nandina	1	Acacia paradoxa	1	1
		Myrtillocactus	1	Acacia podalyriifolia	1	1
		Myroxylon	1	Acacia pycnantha	1	1
		Myosotis	1	Acacia salicina	1	1
		Mutarda	1	Acacia stricta	1	1
		Murraya	1	Acanthospermum hispidum	1	1
		Muntingia	1	Acer buergerianum	1	1
		Morisonia	1	Achillea millefolium	1	1
		Montanoa	1	Acrachne racemosa	1	1
		Metrosideros	1	Actinidia chinensis	1	1
		Merremia	1	Aeginetia spp.	1	1
		Mercurialis	1	Aeonium arboreum	1	1
		Mentha	1	Aeschynomene americana	1	1
		Memecylon	1	Aethionema saxatile	1	1
		Melissa	1	Ageratina altissima	1	1
		Melilotus	1	Ageratum houstonianum	1	1
		Megaskepasma	1	Agrimonia procera	1	1
		Medicago	1	Agrostemma githago	1	1
		Matricaria	1	Agrostis capillaris	1	1
		Marrubium	1	Agrostis castellana	1	1
		Manihot	1	Aira caryophyllea	1	1
		Malvastrum	1	Akebia quinata	1	1
		Malus	1	Albizia chinensis	1	1
		Malephora	1	Albizia lebbeck	1	1
		Maireana	1	Alchemilla arvensis	1	1
		Macrothelypteris	1	Alectra spp.	1	1
		Macaranga	1	Alisma plantago-aquatica	1	1
		Lysimachia	1	Alliaria petiolata	1	1
		Luzula	1	Allium triquetrum	1	1
		Luffa	1	Alopecurus geniculatus	1	1
		Lotus	1	Alpinia zerumbet	1	1
		Lophospermum	1	Alstonia macrophylla	1	1
		Linum	1	Alternanthera bettzickiana	1	1
		Limnophila	1	Alternanthera brasiliana	1	1
		Limnocharis	1	Alternanthera ficoidea	1	1
		Lilium	1	Alternanthera sessilis	1	1
		Leymus	1	Alyssum alyssoides	1	1
		Leucojum	1	Amaranthus caudatus	1	1
		Leucanthemum	1	Amaranthus cruentus	1	1
		Leptochloa	1	Amaranthus graecizans	1	1
		Laurus	1	Amaranthus blitum	1	1
		Lathyrus	1	Amaranthus palmeri	1	1
		Lapsana	1	Amaranthus retroflexus	1	1
		Lamium	1	Amaranthus thunbergii	1	1
		Lagunaria	1	Amaryllis belladonna	1	1
		Lagenaria	1	Ambrosia confertiflora	1	1
		Laburnum	1	Ammi majus	1	1
		Kunzea	1	Amphiscirpus nevadensis	1	1
		Koeleria	1	Anaphalis margaritacea	1	1
		Knautia	1	Anchusa officinalis	1	1
		Justicia	1	Angiopteris evecta	1	2
		Juncus	1	Annona glabra	1	1
		Jasminum	1	Anthoxanthum aristatum	1	1
		Jacobaea	1	Anthoxanthum odoratum	1	1
		Ischaemum	1	Anthriscus caucalis	1	1
		Inula	1	Apera interrupta	1	1
		Indigofera	1	Apera spica-venti	1	1
		Ilex	1	Aporocactus flagelliformis	1	1
		Ida	1	Aquarius cordifolius	1	1
		Hydrocleys	1	Aquilegia vulgaris	1	1
		Hydrocharis	1	Arabis paniculata	1	1
		Hovenia	1	Aralia elata	1	1
		Hornungia	1	Arbutus unedo	1	1
		Holosteum	1	Arctium minus	1	1
		Hiptage	1	Arctotheca calendula	1	1
		Heterotis	1	Ardisia solanacea	1	1
		Heterotheca	1	Arenaria serpyllifolia	1	1
		Heteranthera	1	Argentina anserina	1	1
		Herniaria	1	Aristolochia littoralis	1	1
		Heliocarpus	1	Artemisia absinthium	1	1
		Helanthium	1	Artemisia annua	1	1
		Hedypnois	1	Artemisia caruifolia	1	1
		Harrisia	1	Arthraxon hispidus	1	1
		Halogeton	1	Arthrostemma ciliatum	1	1
		Haematoxylum	1	Arum italicum	1	1
		Gypsophila	1	Asparagus aethiopicus	1	1
		Guizotia	1	Asparagus africanus	1	1
		Gomphrena	1	Asystasia gangetica	1	1
		Gladiolus	1	Asystasia intrusa	1	1
		Galinsoga	1	Atocion armeria	1	1
		Galeopsis	1	Atriplex lindleyi subsp. inflata	1	1
		Funtumia	1	Atriplex nummularia	1	1
		Fumaria	1	Atriplex rosea	1	1
		Fuchsia	1	Atriplex sagittata	1	1
		Freesia	1	Atriplex semilunaris	1	1
		Frankenia	1	Austroeupatorium spp.	1	1
		Fragaria	1	Avena barbata	1	1
		Flemingia	1	Avena fatua	1	1
		Flacourtia	1	Avena sativa	1	1
		Falcataria	1	Avena sterilis	1	1
		Euthamia	1	Azadirachta indica	1	1
		Euonymus	1	Banksia ericifolia	1	1
		Eulophia	1	Barleria cristata	1	1
		Eugenia	1	Bartlettina sordida	1	1
		Erythrostemon	1	Bauhinia variegata	1	1
		Erysimum	1	Berberis thunbergii	1	1
		Eryngium	1	Betula pendula	1	1
		Eriochloa	1	Bidens alba	1	1
		Epipremnum	1	Bidens frondosa	1	1
		Epilobium	1	Billardiera heterophylla	1	1
		Eleusine	1	Boerhavia diffusa	1	1
		Elaeis	1	Borago officinalis	1	1
		Dysphania	1	Bothriochloa bladhii	1	2
		Drymaria	1	Brassica juncea	1	1
		Drosera	1	Brassica rapa	1	1
		Draba	1	Briza media	1	1
		Distimake	1	Briza minor	1	1
		Dipsacus	1	Bromus cebadilla	1	1
		Diplotaxis	1	Bromus hordeaceus	1	1
		Diplocyclos	1	Bromus japonicus	1	1
		Diplazium	1	Bromus racemosus	1	1
		Diospyros	1	Bromus riparius	1	1
		Dioscorea	1	Bromus rubens	1	1
		Dillenia	1	Bromus secalinus	1	1
		Dieffenbachia	1	Bromus sterilis	1	1
		Dichrostachys	1	Bryonia cretica	1	1
		Dendrobium	1	Buddleja madagascariensis	1	1
		Delairea	1	Buglossoides arvensis	1	1
		Dahlia	1	Bunias orientalis	1	1
		Dactyloctenium	1	Bupleurum tenuissimum	1	1
		Cyrtomium	1	Caesalpinia pulcherrima	1	1
		Cynosurus	1	Cajanus cajan	1	1
		Cynanchum	1	Calliandra calothyrsus	1	1
		Cymbopogon	1	Callisia repens	1	1
		Cyclachaena	1	Callitris endlicheri	1	1
		Cupressus	1	Calluna vulgaris	1	1
		Cuphea	1	Calystegia sepium	1	1
		Croton	1	Camelina sativa	1	1
		Crinum	1	Camphora officinarum	1	1
		Crepis	1	Campuloclinium macrocephalum	1	1
		Crassocephalum	1	Canavalia ensiformis	1	1
		Corynocarpus	1	Canna glauca	1	1
		Corynephorus	1	Capsella bursa-pastoris	1	1
		Cornus	1	Cardamine africana	1	1
		Coprosma	1	Cardiospermum halicacabum	1	1
		Consolea	1	Carduus acanthoides	1	1
		Combretum	1	Carduus nutans subsp. leiophyllus	1	1
		Coleostephus	1	Carduus pycnocephalus	1	1
		Coix	1	Carduus tenuiflorus	1	1
		Coincya	1	Carex kobomugi	1	1
		Coccinia	1	Carpobrotus acinaciformis	1	1
		Clusia	1	Carthamus tinctorius	1	1
		Clibadium	1	Castilla elastica	1	2
		Clerodendrum	1	Casuarina equisetifolia	1	1
		Clematis	1	Casuarina glauca	1	1
		Citrus	1	Catapodium rigidum	1	1
		Citharexylum	1	Cecropia peltata	1	2
		Chrysobalanus	1	Cecropia schreberiana	1	1
		Chrysalidocarpus	1	Cedrus deodara	1	1
		Chasmanthe	1	Celosia argentea	1	1
		Chaenomeles	1	Celtis australis	1	1
		Ceratophyllum	1	Celtis occidentalis	1	1
		Centratherum	1	Cenchrus americanus	1	1
		Centella	1	Cenchrus caudatus	1	1
		Centaurium	1	Cenchrus echinatus	1	1
		Celtis	1	Cenchrus longispinus	1	1
		Celosia	1	Cenchrus spinifex	1	1
		Cedrus	1	Centaurea bofilliana	1	1
		Catapodium	1	Centaurea iberica	1	1
		Castilla	1	Centaurea jacea	1	1
		Carex	1	Centaurium pulchellum	1	1
		Capsella	1	Centella asiatica	1	1
		Canavalia	1	Centratherum punctatum	1	1
		Campuloclinium	1	Cerastium arvense	1	1
		Camphora	1	Cerastium glomeratum	1	1
		Camelina	1	Ceratophyllum demersum	1	1
		Calystegia	1	Cereus hexagonus	1	1
		Calluna	1	Cereus hildmannianus	1	1
		Callitris	1	Cestrum aurantiacum	1	1
		Callisia	1	Cestrum laevigatum	1	1
		Calliandra	1	Cestrum spp.	1	1
		Cajanus	1	Chaenomeles spp.	1	1
		Caesalpinia	1	Chasmanthe bicolor	1	1
		Bupleurum	1	Chenopodium carnosulum	1	1
		Bunias	1	Chenopodium strictum	1	1
		Buglossoides	1	Chrysalidocarpus madagascariensis	1	1
		Bryonia	1	Chrysobalanus icaco	1	1
		Brassica	1	Citharexylum caudatum	1	1
		Borago	1	Citharexylum spinosum	1	1
		Boerhavia	1	Citrus × aurantium	1	1
		Billardiera	1	Clematis terniflora	1	1
		Betula	1	Clerodendrum chinense	1	1
		Berberis	1	Clerodendrum quadriloculare	1	1
		Bartlettina	1	Clibadium surinamense	1	1
		Barleria	1	Clusia rosea	1	1
		Banksia	1	Coccinia grandis	1	1
		Azadirachta	1	Coincya tournefortii	1	1
		Austroeupatorium	1	Coix lacryma-jobi	1	1
		Atocion	1	Coleostephus myconis	1	1
		Arum	1	Coleus barbatus	1	1
		Arthrostemma	1	Coleus monostachyus	1	1
		Arthraxon	1	Combretum indicum	1	1
		Aristolochia	1	Consolea falcata	1	1
		Argentina	1	Coprosma repens	1	1
		Arenaria	1	Cornus sericea	1	1
		Arctotheca	1	Corynephorus fasciculatus	1	1
		Arctium	1	Corynocarpus laevigatus	1	1
		Arbutus	1	Crassocephalum crepidioides	1	1
		Aralia	1	Crassocephalum rubens	1	1
		Arabis	1	Crepis capillaris	1	1
		Aquilegia	1	Crepis foetida	1	1
		Aquarius	1	Crepis setosa	1	1
		Aporocactus	1	Crepis vesicaria	1	1
		Anthriscus	1	Crinum × powellii	1	1
		Anthoxanthum	1	Crinum asiaticum	1	1
		Annona	1	Crocosmia × crocosmiiflora	1	1
		Angiopteris	1	Crocosmia paniculata	1	1
		Anchusa	1	Crotalaria agatiflora	1	1
		Anaphalis	1	Crotalaria retusa	1	1
		Amphiscirpus	1	Croton microcarpus	1	1
		Ammi	1	Cucumis anguria	1	1
		Amaryllis	1	Cucumis dipsaceus	1	1
		Alyssum	1	Cuphea bustamanta	1	1
		Alstonia	1	Cupressus sempervirens	1	1
		Alpinia	1	Cuscuta indecora	1	3
		Allium	1	Cuscuta suaveolens	1	3
		Alliaria	1	Cyclachaena xanthiifolia	1	1
		Alisma	1	Cymbopogon schoenanthus	1	1
		Alectra	1	Cynanchum callialatum	1	1
		Alchemilla	1	Cynoglossum creticum	1	1
		Akebia	1	Cynosurus echinatus	1	1
		Agrostemma	1	Cyperus eragrostis	1	1
		Agrimonia	1	Cyperus esculentus	1	1
		Aethionema	1	Cyrtomium falcatum	1	1
		Aeschynomene	1	Cytisus striatus	1	1
		Aeonium	1	Dactyloctenium aegyptium	1	1
		Aeginetia	1	Dahlia spp.	1	1
		Actinidia	1	Datura innoxia	1	1
		Acrachne	1	Delairea odorata	1	1
		Achillea	1	Dendrobium crumenatum	1	1
		Acanthospermum	1	Dichrostachys cinerea	1	3
				Dieffenbachia seguine	1	1
				Digitaria eriantha	1	1
				Dillenia suffruticosa	1	1
				Dioscorea polystachya	1	1
				Diospyros lotus	1	1
				Diplazium esculentum	1	1
				Diplazium proliferum	1	1
				Diplocyclos palmatus	1	1
				Diplotaxis muralis	1	1
				Diplotaxis tenuifolia	1	1
				Dipsacus fullonum	1	1
				Dipsacus sativus	1	1
				Distimake tuberosus	1	1
				Draba verna	1	1
				Dracaena hyacinthoides	1	1
				Dracaena roxburghiana	1	1
				Dracaena trifasciata	1	1
				Drosera intermedia	1	1
				Drymaria arenarioides	1	1
				Dysphania ambrosioides	1	1
				Echinochloa crus-galli	1	1
				Echinochloa polystachya	1	1
				Ehrharta villosa	1	1
				Elaeis guineensis	1	1
				Eleusine tristachya	1	1
				Emilia sonchifolia	1	1
				Epilobium brachycarpum	1	1
				Epipremnum aureum	1	1
				Epipremnum pinnatum	1	1
				Equisetum arvense	1	1
				Eragrostis cilianensis	1	1
				Eragrostis pectinacea	1	1
				Eragrostis pilosa	1	1
				Eragrostis plana	1	1
				Erigeron canadensis	1	1
				Erigeron laevigatus	1	1
				Erigeron polycladus	1	1
				Erigeron sumatrensis	1	1
				Eriochloa villosa	1	1
				Erodium moschatum	1	1
				Eryngium foetidum	1	1
				Erysimum repandum	1	1
				Erythrostemon gilliesii	1	1
				Eucalyptus cladocalyx	1	1
				Eucalyptus conferruminata	1	1
				Eucalyptus grandis	1	1
				Eucalyptus maidenii	1	1
				Eucalyptus paniculata	1	1
				Eucalyptus saligna	1	1
				Eucalyptus viminalis	1	1
				Eugenia uniflora	1	1
				Eulophia maculata	1	1
				Euonymus fortunei	1	1
				Euphorbia fischeriana	1	1
				Euphorbia heterophylla	1	1
				Euphorbia hirta	1	1
				Euphorbia lactea	1	1
				Euphorbia leucocephala	1	1
				Euphorbia platyphyllos	1	1
				Euphorbia tirucalli	1	1
				Euthamia graminifolia	1	1
				Falcataria falcata	1	1
				Fallopia baldschuanica	1	1
				Festuca arundinacea	1	1
				Festuca bromoides	1	1
				Festuca myuros	1	1
				Festuca rubra	1	1
				Flacourtia indica	1	1
				Flemingia macrophylla	1	1
				Fragaria vesca	1	1
				Frankenia pulverulenta	1	1
				Fraxinus angustifolia	1	1
				Fraxinus uhdei	1	1
				Freesia × kewensis	1	1
				Freesia refracta	1	1
				Fuchsia boliviana	1	1
				Fuchsia magellanica	1	1
				Fumaria agraria	1	1
				Fumaria officinalis	1	1
				Funtumia elastica	1	1
				Galeopsis tetrahit	1	1
				Galinsoga parviflora	1	1
				Galinsoga quadriradiata	1	1
				Galium aparine	1	1
				Galium spurium	1	1
				Geranium molle	1	1
				Geranium pusillum	1	1
				Gladiolus spp.	1	1
				Glyceria maxima	1	1
				Glyceria striata	1	1
				Gomphrena celosioides	1	1
				Gomphrena serrata	1	1
				Grevillea rosmarinifolia	1	1
				Guizotia abyssinica	1	1
				Gypsophila vaccaria	1	1
				Haematoxylum campechianum	1	1
				Hakea drupacea	1	1
				Hakea gibbosa	1	1
				Halogeton glomeratus	1	1
				Harrisia bonplandii	1	1
				Harrisia martinii	1	1
				Harrisia pomanensis	1	1
				Harrisia tortuosa	1	1
				Hedera canariensis	1	1
				Hedypnois cretica	1	1
				Helanthium tenellum	1	1
				Heliocarpus donnellsmithii	1	1
				Heptapleurum arboricola	1	1
				Herniaria cinerea	1	1
				Herniaria hirsuta	1	1
				Hesperocyparis arizonica	1	1
				Hesperocyparis lusitanica	1	1
				Heteranthera reniformis	1	1
				Heterotheca subaxillaris	1	1
				Heterotis rotundifolia	1	2
				Hiptage benghalensis	1	2
				Holcus mollis	1	1
				Holosteum umbellatum	1	1
				Hordeum jubatum	1	1
				Hordeum murinum	1	1
				Hordeum murinum subsp. glaucum	1	1
				Hornungia procumbens	1	1
				Hovenia dulcis	1	1
				Hydrocharis laevigata	1	1
				Hydrocharis spongia	1	1
				Hydrocleys nymphoides	1	1
				Hyparrhenia hirta	1	1
				Hypericum androsaemum	1	1
				Hypericum calycinum	1	1
				Hypericum canariense	1	1
				Hypochaeris glabra	1	1
				Ida spp.	1	1
				Ilex aquifolium	1	1
				Impatiens balfourii	1	1
				Impatiens parviflora	1	1
				Imperata brasiliensis	1	1
				Indigofera suffruticosa	1	1
				Inula britannica	1	1
				Ipomoea alba	1	1
				Ipomoea aquatica	1	1
				Ipomoea cairica	1	1
				Ipomoea carnea	1	1
				Ipomoea corymbosa	1	1
				Ipomoea violacea	1	1
				Ischaemum rugosum	1	1
				Jacobaea cannabifolia	1	1
				Jasminum polyanthum	1	1
				Jatropha curcas	1	1
				Juncus tenuis	1	1
				Juniperus communis	1	1
				Justicia carnea	1	1
				Kalanchoe prolifera	1	1
				Knautia arvensis	1	1
				Koeleria spicata	1	1
				Kunzea ericoides	1	1
				Laburnum anagyroides	1	1
				Lagenaria siceraria	1	1
				Lagunaria patersonia	1	1
				Lamium amplexicaule	1	1
				Lapsana communis	1	1
				Lathyrus latifolius	1	1
				Laurus nobilis	1	1
				Lepidium latifolium	1	1
				Lepidium perfoliatum	1	1
				Leptochloa chinensis	1	1
				Leucanthemum vulgare	1	1
				Leucojum aestivum	1	1
				Leymus arenarius	1	1
				Ligustrum expansum	1	1
				Ligustrum japonicum	1	1
				Ligustrum robustum subsp. walkeri	1	1
				Ligustrum vulgare	1	1
				Lilium formosanum	1	1
				Limnocharis flava	1	1
				Limnophila sessiliflora	1	1
				Linaria genistifolia	1	1
				Linum catharticum	1	1
				Linum littorale	1	1
				Lolium multiflorum	1	1
				Lolium perenne	1	1
				Lolium temulentum	1	1
				Lonicera acuminata	1	1
				Lonicera confusa	1	1
				Lonicera ligustrina var. pileata	1	1
				Lophospermum erubescens	1	1
				Lotus pedunculatus	1	1
				Lotus tenuis	1	1
				Luffa aegyptiaca	1	1
				Lupinus nootkatensis	1	1
				Luzula multiflora	1	1
				Lygodium flexuosum	1	1
				Lygodium microphyllum	1	1
				Lysimachia arvensis	1	1
				Lysimachia minima	1	1
				Lythrum maritimum	1	1
				Macaranga mappa	1	1
				Macrothelypteris torresiana	1	1
				Maireana brevifolia	1	1
				Malachra capitata	1	1
				Malachra fasciata	1	1
				Malephora crocea	1	1
				Malus sylvestris	1	1
				Malva arborea	1	1
				Malva cathayensis	1	1
				Malva moschata	1	1
				Malva neglecta	1	1
				Malva parviflora	1	1
				Malva verticillata	1	1
				Malvastrum coromandelianum	1	1
				Manihot esculenta	1	1
				Marrubium vulgare	1	1
				Marsilea macropoda	1	1
				Marsilea mutica	1	1
				Marsilea polycarpa	1	1
				Matricaria chamomilla	1	1
				Matricaria discoidea	1	1
				Medicago lupulina	1	1
				Medicago minima	1	1
				Medicago polymorpha	1	1
				Megaskepasma erythrochlamys	1	1
				Melaleuca diosmifolia	1	1
				Melaleuca hypericifolia	1	1
				Melaleuca leucadendra	1	1
				Melaleuca linearis	1	1
				Melaleuca nesophila	1	1
				Melaleuca viminalis	1	1
				Melilotus albus	1	1
				Melilotus indicus	1	1
				Melilotus officinalis	1	1
				Melissa officinalis	1	1
				Memecylon coeruleum	1	1
				Mentha × piperita	1	1
				Mentha × rotundifolia	1	1
				Mentha aquatica	1	1
				Mentha pulegium	1	1
				Mercurialis annua	1	1
				Merremia spp.	1	1
				Mesembryanthemum crystallinum	1	1
				Mesembryanthemum lancifolium	1	1
				Mesembryanthemum nodiflorum	1	1
				Metrosideros excelsa	1	1
				Miconia leamarginata	1	1
				Mimosa arenosa	1	1
				Mimosa bimucronata	1	1
				Mimosa invisa	1	1
				Miscanthus floridulus	1	1
				Miscanthus sinensis	1	1
				Montanoa hibiscifolia	1	1
				Moraea collina	1	1
				Moraea miniata	1	1
				Moraea ochroleuca	1	1
				Moraea pallida	1	1
				Morisonia cynophallophora	1	1
				Mucuna pruriens	1	1
				Mucuna pruriens var. utilis	1	1
				Muntingia calabura	1	1
				Murraya paniculata	1	1
				Mutarda nigra	1	1
				Myoporum insulare	1	1
				Myoporum montanum	1	1
				Myosotis discolor	1	1
				Myosotis scorpioides	1	1
				Myosotis stricta	1	1
				Myosotis verna	1	1
				Myroxylon balsamum	1	1
				Myrtillocactus geometrizans	1	1
				Najas guadalupensis	1	1
				Najas minor	1	1
				Nandina domestica	1	1
				Narcissus poeticus	1	1
				Narcissus tazetta	1	1
				Nasturtium microphyllum	1	1
				Neltuma alpataco	1	1
				Neltuma argentina	1	1
				Neltuma articulata	1	1
				Neltuma caldenia	1	1
				Neltuma calingastana	1	1
				Neltuma campestris	1	1
				Neltuma castellanosii	1	1
				Neltuma denudans	1	1
				Neltuma elata	1	1
				Neltuma fiebrigii	1	1
				Neltuma hassleri	1	1
				Neltuma humilis	1	1
				Neltuma kuntzei	1	1
				Neltuma rojasiana	1	1
				Neltuma ruizlealii	1	1
				Neltuma ruscifolia	1	1
				Neltuma sericantha	1	1
				Neltuma velutina	1	1
				Nelumbo nucifera	1	1
				Nephrolepis brownii	1	1
				Nephrolepis cordifolia	1	1
				Nephrolepis exaltata	1	1
				Neptunia plena	1	1
				Nerium oleander	1	1
				Neslia paniculata	1	1
				Nicoteba betonica	1	1
				Nuttallanthus canadensis	1	1
				Nymphaea lotus	1	1
				Ochna serrulata	1	1
				Ochna thomasiana	1	1
				Ochroma lagopus	1	1
				Odontonema callistachyum	1	1
				Odontonema nitidum	1	1
				Oenanthe crocata	1	1
				Oenanthe javanica	1	1
				Oenothera sinuosa	1	1
				Onopordum acanthium	1	1
				Onopordum acaulon	1	1
				Onopordum illyricum	1	1
				Orbea variegata	1	1
				Oryza longistaminata	1	1
				Oryza punctata	1	1
				Oryza rufipogon	1	1
				Osteospermum moniliferum	1	1
				Ottelia alismoides	1	1
				Oxalis articulata	1	1
				Oxalis latifolia	1	1
				Oxalis perdicaria	1	1
				Panicum repens	1	1
				Papaver rhoeas	1	1
				Papaver somniferum	1	1
				Parapholis incurva	1	1
				Paraserianthes lophantha subsp. montana	1	1
				Parietaria debilis	1	1
				Parmentiera aculeata	1	1
				Parthenocissus quinquefolia	1	1
				Paspalum quadrifarium	1	1
				Paspalum scrobiculatum	1	1
				Paspalum urvillei	1	1
				Passiflora caerulea	1	1
				Passiflora edulis	1	1
				Passiflora foetida	1	1
				Passiflora mollissima	1	1
				Passiflora rubra	1	1
				Passiflora subpeltata	1	1
				Passiflora tarminiana	1	1
				Passiflora tripartita	1	1
				Pastinaca sativa	1	1
				Pentadesma butyracea	1	1
				Persicaria capitata	1	1
				Persicaria chinensis	1	1
				Persicaria glabra	1	1
				Persicaria lanigera	1	1
				Persicaria lapathifolia	1	1
				Persicaria maculosa	1	1
				Persicaria nepalensis	1	1
				Persicaria senegalensis	1	1
				Petrorhagia nanteuilii	1	1
				Phedimus spurius	1	1
				Phedimus stolonifer	1	1
				Philadelphus karwinskyanus	1	1
				Phlebodium aureum	1	1
				Phleum pratense	1	1
				Phoenix canariensis	1	1
				Phoenix dactylifera	1	1
				Phragmites australis	1	1
				Phyllanthus caroliniensis	1	1
				Phyllanthus tenellus	1	1
				Phyllostachys aurea	1	1
				Phytolacca acinosa	1	1
				Phytolacca octandra	1	1
				Picea abies	1	1
				Pilosella piloselloides subsp. praealta	1	1
				Pinus canariensis	1	1
				Pinus contorta	1	1
				Pinus pinea	1	1
				Pinus ponderosa	1	1
				Pinus roxburghii	1	1
				Pinus taeda	1	1
				Piper aduncum	1	1
				Pithecellobium dulce	1	1
				Pittosporum crassifolium	1	1
				Pittosporum tobira	1	1
				Plantago lanceolata	1	1
				Plantago major	1	1
				Plerandra elegantissima	1	1
				Pleroma urvilleanum	1	1
				Pluchea carolinensis	1	1
				Poa annua	1	1
				Polygonum aviculare	1	1
				Polypogon viridis	1	1
				Pontederia azurea	1	1
				Pontederia cordata	1	1
				Pontederia hastata	1	1
				Populus × canescens	1	1
				Populus nigra	1	1
				Portulaca oleracea	1	1
				Prunella vulgaris	1	1
				Prunus domestica	1	1
				Prunus laurocerasus	1	1
				Prunus mahaleb	1	1
				Pseudosasa japonica	1	1
				Pseudosorghum fasciculare	1	1
				Pseudotsuga menziesii	1	1
				Psidium × durbanensis	1	1
				Psidium guineense	1	1
				Pteris cretica	1	1
				Pteris tripartita	1	1
				Pueraria montana var. thomsonii	1	3
				Quercus robur	1	1
				Ranunculus repens	1	1
				Raphanus raphanistrum	1	1
				Rapistrum rugosum	1	1
				Ravenala madagascariensis	1	1
				Relbunium spp.	1	1
				Reseda luteola	1	1
				Rhaponticum repens	1	1
				Rhus glabra	1	1
				Rhus typhina	1	1
				Richardia brasiliensis	1	1
				Rorippa palustris	1	1
				Rorippa sylvestris	1	1
				Rosa foetida	1	1
				Rosa laevigata	1	1
				Rosa micrantha	1	1
				Rosa pulverulenta	1	1
				Rosa rugosa	1	1
				Rosa rugosa f. alba	1	1
				Rostraria cristata	1	1
				Rubus alceifolius	1	2
				Rubus cuneifolius	1	1
				Rubus divaricatus	1	1
				Rubus flagellaris	1	1
				Rubus hedycarpus	1	1
				Rubus moluccanus	1	1
				Rubus niveus	1	1
				Rubus phoenicolasius	1	1
				Rubus rosifolius	1	1
				Rubus thaumasius	1	1
				Ruellia brevifolia	1	1
				Ruellia tuberosa	1	1
				Rumex acetosa	1	1
				Rumex conglomeratus	1	1
				Rumex crispus	1	1
				Rumex hypogaeus	1	1
				Rumex maritimus	1	1
				Rumex obtusifolius	1	1
				Rumex pulcher	1	1
				Rumex spinosus	1	1
				Rumex usambarensis	1	1
				Ruppia maritima	1	1
				Ruta chalepensis	1	1
				Saccharum spontaneum	1	1
				Sagittaria montevidensis	1	1
				Sagittaria sagittifolia	1	1
				Sagittaria trifolia	1	1
				Salvia tiliifolia	1	1
				Salvia verbenaca	1	1
				Sambucus canadensis	1	1
				Sambucus nigra	1	1
				Sanchezia oblonga	1	1
				Sanguisorba minor	1	1
				Saponaria officinalis	1	1
				Sasaella ramosa	1	1
				Scaevola taccada	1	1
				Schinus molle	1	1
				Schismus barbatus	1	1
				Scleranthus annuus	1	1
				Searsia lancea	1	1
				Searsia longipes	1	1
				Securigera varia	1	1
				Sedum acre	1	1
				Selaginella plana	1	1
				Selaginella willdenowii	1	1
				Selenicereus undatus	1	1
				Senecio sylvaticus	1	1
				Senecio vulgaris	1	1
				Senna artemisioides	1	1
				Senna hirsuta	1	1
				Senna obtusifolia	1	1
				Senna pendula	1	1
				Senna septemtrionalis	1	1
				Senna singueana	1	1
				Seriphium plumosum	1	1
				Sesbania grandiflora	1	1
				Setaria adhaerens	1	1
				Setaria palmifolia	1	1
				Setaria pumila	1	1
				Setaria sphacelata	1	1
				Setaria verticillata	1	1
				Setaria viridis	1	1
				Sherardia arvensis	1	1
				Silene antirrhina	1	1
				Silene gallica	1	1
				Silene latifolia subsp. alba	1	1
				Silene vulgaris	1	1
				Silybum marianum	1	1
				Sinapis alba	1	1
				Sisymbrium altissimum	1	1
				Sisymbrium irio	1	1
				Sisymbrium officinale	1	1
				Sisymbrium orientale	1	1
				Soda inermis	1	1
				Soehrensia spachiana	1	1
				Solanum betaceum	1	1
				Solanum capsicoides	1	1
				Solanum rostratum	1	1
				Solanum seaforthianum	1	1
				Solanum sisymbriifolium	1	1
				Solanum tampicense	1	1
				Solanum torvum	1	1
				Soliva sessilis	1	1
				Sonchus asper	1	1
				Sonchus oleraceus	1	1
				Sorbaria sorbifolia	1	1
				Sparganium erectum	1	1
				Spathoglottis plicata	1	1
				Spergula arvensis	1	1
				Spergularia rubra	1	1
				Spermacoce alata	1	1
				Sphaeropteris cooperi	1	1
				Sphenoclea zeylanica	1	1
				Spiraea alba	1	1
				Spiraea alba var. latifolia	1	1
				Stachys arvensis	1	1
				Stachytarpheta cayennensis	1	1
				Stachytarpheta jamaicensis	1	1
				Stachytarpheta mutabilis	1	1
				Stachytarpheta urticifolia	1	1
				Strombocarpa burkartii	1	1
				Strombocarpa ferox	1	1
				Strombocarpa palmeri	1	1
				Strombocarpa reptans	1	1
				Strombocarpa strombulifera	1	1
				Strombocarpa torquata	1	1
				Sulla coronaria	1	1
				Symphoricarpos albus	1	1
				Symphyotrichum novi-belgii	1	1
				Symphyotrichum pilosum	1	1
				Symphyotrichum praealtum	1	1
				Symphyotrichum squamatum	1	1
				Symphyotrichum subulatum	1	1
				Synedrella nodiflora	1	1
				Tabebuia pallida	1	1
				Talinum paniculatum	1	1
				Tanacetum parthenium	1	1
				Tanacetum vulgare	1	1
				Taraxacum officinale	1	1
				Tephrocactus articulatus	1	1
				Tephrocactus verschaffeltii	1	1
				Tetrapanax papyrifer	1	1
				Tetrastigma pubinerve	1	1
				Tetrastigma voinierianum	1	1
				Thalia geniculata	1	1
				Thelypteris dentata	1	1
				Thelypteris opulenta	1	1
				Thinopyrum elongatum	1	1
				Thinopyrum obtusiflorum	1	1
				Thunbergia grandiflora	1	1
				Thymophylla pentachaeta	1	1
				Tibouchina herbacea	1	1
				Tipuana tipu	1	1
				Tithonia rotundifolia	1	1
				Tithonia tubaeformis	1	1
				Toona ciliata	1	1
				Torilis nodosa	1	1
				Toxicodendron radicans	1	1
				Toxicodendron succedaneum	1	1
				Trachycarpus fortunei	1	1
				Tradescantia zebrina	1	1
				Tragopogon dubius	1	1
				Tragopogon porrifolius	1	1
				Tribulus terrestris	1	1
				Trichodesma zeylanicum	1	1
				Trifolium arvense	1	1
				Trifolium aureum	1	1
				Trifolium campestre	1	1
				Trifolium dubium	1	1
				Trifolium hybridum	1	1
				Trifolium pratense	1	1
				Trifolium repens	1	1
				Triphasia trifolia	1	2
				Triplaris americana	1	1
				Triplaris weigeltiana	1	1
				Tropaeolum majus	1	1
				Tropaeolum speciosum	1	1
				Turnera subulata	1	1
				Typha angustifolia	1	1
				Typha domingensis	1	1
				Ulmus parvifolia	1	1
				Ulmus pumila	1	1
				Urena lobata	1	1
				Urena procumbens	1	1
				Urochloa mutica	1	1
				Urtica urens	1	1
				Utricularia inflata	1	1
				Vachellia nilotica subsp. indica	1	1
				Vachellia tortuosa	1	1
				Ventenata dubia	1	1
				Verbascum thapsus	1	1
				Verbascum virgatum	1	1
				Verbena bonariensis	1	1
				Verbena litoralis	1	1
				Verbena officinalis	1	1
				Verbena rigida	1	1
				Vernicia fordii	1	1
				Veronica peregrina	1	1
				Veronica persica	1	1
				Veronica serpyllifolia	1	1
				Viburnum rhytidophyllum	1	1
				Vicia benghalensis	1	1
				Vicia hirsuta	1	1
				Vinca minor	1	1
				Vincetoxicum nigrum	1	1
				Viola arvensis	1	1
				Viola odorata	1	1
				Viola tricolor	1	1
				Visnaga daucoides	1	1
				Vitex agnus-castus	1	1
				Vitex doniana	1	1
				Vitex parviflora	1	1
				Vitex trifolia	1	1
				Vitis rupestris	1	1
				Vitis vinifera	1	1
				Vitis vulpina	1	1
				Volkameria inermis	1	1
				Wigandia urens	1	1
				Wikstroemia indica	1	1
				Zygophyllum fabago	1	1
*Families, genera, and species are sorted in descending order based on the number of listing countries. For taxa with the same number of listing countries, alphabetical order is used.
